# Supplementary material for: Integrated metabolomic and transcriptomic dynamic profiles of endopleura coloration during fruit maturation in three walnut cultivars
Source: BMC Plant Biol. 2024 Feb 14;24:109. doi: 10.1186/s12870-024-04790-6 (PMC10865529; doi:10.1186/s12870-024-04790-6)
Supplement: Supplementary file 1 — Additional file 1: Table S1. Statistics of RNA-seq data for all samples. Table S2. The chromaticity values of three walnut varieties in 165 DAF. Table S3. All metabolites of two stages of three walnut cultivars endopleuras. Table S4. Differential metabolites in each group. Table S5. Three sets of common differential metabolites. Table S6. Metabolites from Clusters (3, 5, and 9) in metabolomic k-means analysis. Table S7. Differential metabolites and genes in the flavonoid metabolism pathway. Table S8. Differential metabolites and genes in the flavonoid metabolism pathway. Table S9. Differential metabolites and genes in the Phenolic metabolism pathway. Table S10. Primers for the qRT-PCR experiment. [file 12870_2024_4790_MOESM1_ESM.xlsx]

## Sheet: TableS1
Table S1 Statistics of RNA-seq data for all samples.
Sample	Raw Reads	Clean Reads	Clean Base (G)	Q20 (%)	Q30 (%)	Uniquely mapping genome ratio (%)	GC Content(%)
SJWR1-1	46335786	45154858	6.77	98.15	94.14	92.76	45.87
SJWR1-2	50054774	48514996	7.28	98.19	94.34	92.8	45.95
SJWR1-3	45799210	44565096	6.68	98.11	94.15	92.78	45.94
SJWR2-1	50538282	49269814	7.39	98.21	94.4	91.43	46.32
SJWR2-2	49598780	48438178	7.27	98.22	94.42	91.54	46.39
SJWR2-3	48171412	46631572	6.99	98.17	94.36	91.17	46.31
HGWR1-1	47864774	46583122	6.99	98.18	94.28	92.46	45.76
HGWR1-2	45894550	44886986	6.73	98.13	94.17	92.34	45.64
HGWR1-3	52638572	51446242	7.72	98.06	94.03	92.54	45.52
HGWR2-1	50945778	49489084	7.42	98.13	94.27	92.45	47.26
HGWR2-2	52177272	51067474	7.66	98.28	94.59	92.4	46.69
HGWR2-3	53875590	52516914	7.88	98.18	94.28	92.49	46.63
SHWR1-1	48359144	47388322	7.11	98.2	94.31	92.82	46.4
SHWR1-2	50006072	48940444	7.34	98.24	94.46	92.82	46.34
SHWR1-3	49512530	48329166	7.25	97.9	93.61	92.44	46.23
SHWR2-1	46778932	45362148	6.8	98.31	94.57	92.06	45.89
SHWR2-2	49112214	47729928	7.16	98.27	94.49	92.25	46.11
SHWR2-3	50736650	49310428	7.4	98.05	94	92.01	45.97

## Sheet: TableS2
Table S2 The chromaticity values of three walnut varieties in 165 DAF.
Sample	∆L*	∆a*	∆b*	∆E*
HGWR2-1	-55.99	14.35	3.86	57.92
HGWR2-2	-64.67	15.38	0.64	66.47
HGWR2-3	-59.84	15.41	0.86	61.8
HGWR2-4	-62.87	13.57	7.5	64.76
HGWR2-5	-46.98	13.95	3.96	49.17
HGWR2-6	-57	13.05	6.38	58.82
HGWR2-7	-55.5	14.01	4.35	57.41
HGWR2-8	-53.14	13.64	4.15	55.02
HGWR2-9	-50.82	13.17	5.79	52.82
HGWR2-10	-57.69	14.29	3.78	59.56
SJWR2-1	-56.07	11.21	11.36	58.29
SJWR2-2	-57.63	10.21	7.82	59.04
SJWR2-3	-51.95	10.04	10.26	53.9
SJWR2-4	-67.95	14.1	5.55	69.62
SJWR2-5	-53.1	11.39	8.44	54.95
SJWR2-6	-50	12.15	7.91	52.18
SJWR2-7	-54.95	12.48	8.55	56.99
SJWR2-8	-57.79	13.19	7.32	59.73
SJWR2-9	-47.96	10.25	9.61	49.97
SJWR2-10	-58.67	12.35	11.87	61.12
SHWR2-1	-39.7	9.42	24.26	47.47
SHWR2-2	-37.24	9.47	23.63	45.11
SHWR2-3	-34.45	6.49	19.84	40.28
SHWR2-4	-38.09	8.84	21.71	44.74
SHWR2-5	-35.73	7.15	19.36	41.26
SHWR2-6	-42.42	8.56	22.48	48.77
SHWR2-7	-38.22	6.19	19.18	43.21
SHWR2-8	-21.69	7.99	25.99	34.78
SHWR2-9	-32.48	7.22	21.2	39.45
SHWR2-10	-31.83	7.71	21.21	39.02

## Sheet: TableS3
Table S3 All metabolites of two stages of three walnut cultivars endopleuras.
Index	Formula	Compounds	Class I	Class II	SHWR1-1	SHWR1-2	SHWR1-3	SHWR2-1	SHWR2-2	SHWR2-3	SJWR1-1	SJWR1-2	SJWR1-3	SJWR2-1	SJWR2-2	SJWR2-3	HGWR1-1	HGWR1-2	HGWR1-3	HGWR2-1	HGWR2-2	HGWR2-3	mix01	mix02	mix03	cpd_ID	kegg_map
pme3200	C2H7N3	1-methylguanidine	Nucleotides and derivatives	Nucleotides and derivatives	17390	23028	19151	46722	45708	61774	15734	23012	13141	65393	61712	82987	18853	15845	17088	29025	45605	49423	19159	26876	22655	C02294	--
pmb0782	C5H11N	Piperidine	Alkaloids	Alkaloids	4551400	4109500	3947400	2299800	2466400	2407500	4020700	4271200	4505100	4515700	4523800	5072700	3654500	3625500	3456500	2841400	2970900	2918100	4078300	3459900	3842200	C01746	ko00960
pme2292	C4H12N2	Putrescine	Alkaloids	Phenolamine	1149600	1038300	1075600	224150	227830	243330	846810	810780	635740	204260	189810	153640	2615400	2436300	2448800	691090	554110	476900	1555200	1322800	1224100	C00134	ko00330,ko00472,ko00480,ko00960,ko01100,ko01110,ko02010
ML10198895	C3H7NO2	N-Methylglycine	Amino acids and derivatives	Amino acids and derivatives	9821.7	9367.8	9116.1	1290.9	3853.1	2964.4	13822	16654	10613	4652.3	3391.8	3164.9	9553	5431.1	6582.4	1549.3	3656	1815.3	6446.7	12423	6222.1	C00213	ko00260,ko00330,ko01100
Lmgn000188	C3H6O3	D-Lactic Acid	Organic acids	Organic acids	12688	18811	17414	21539	19594	30923	22035	20893	19578	11446	7732.1	11142	16786	10851	9890.5	13471	12421	28211	19344	21405	28035	C00256	ko00620,ko01100
Lmqp000873	C4H4O3	Succinic anhydride	Organic acids	Organic acids	474630	419950	379320	102620	126100	180570	558870	554350	563340	116800	148000	113070	513980	567330	546320	132590	153610	150460	389350	357880	409890	C19524	--
mws4052	C4H7NO2	1-Aminocyclopropane-1-carboxylic acid	Organic acids	Organic acids	946030	907290	873410	593170	591200	589180	748150	745910	856740	513810	522320	575440	544690	588550	641140	689270	742010	768920	750810	758050	682460	C01234	ko00270,ko01100,ko01110
Lmgn000219	C4H6O3	Succinic semialdehyde	Organic acids	Organic acids	16735	18425	18027	31406	30336	22869	25278	17571	24405	32542	48340	37773	28088	16715	19496	40882	37467	36396	18461	23971	37831	C00232	ko00250,ko00350,ko00650,ko00750,ko00760,ko01100,ko01200
pme1841	C5H14N2	Cadaverine	Alkaloids	Phenolamine	56810	60697	68410	112820	108610	120630	78222	78209	67840	181550	190570	203720	181050	179210	169740	147440	145450	155770	100520	111530	116150	C01672	ko00310,ko00480,ko00960,ko01100,ko01110
pme3011	C4H9NO2	γ-Aminobutyric acid	Organic acids	Organic acids	1533200	1656100	1660300	3171900	3155300	3070800	2399000	2592700	2643800	5476800	5787600	5896800	2134900	1967500	2046800	3381100	3691200	3686500	2587000	2590800	2600800	C00334	ko00250,ko00330,ko00410,ko00650,ko00760,ko01100
pme3033	C4H9NO2	N,N-Dimethylglycine	Amino acids and derivatives	Amino acids and derivatives	842520	740380	861530	1625500	1749300	1563600	1069800	1396700	1156900	2848300	2865100	2658400	943910	878830	843450	1608100	1722900	1742300	1106200	1072900	1098600	C01026	ko00260,ko01100
pme3017	C4H9NO2	2-Aminoisobutyric acid	Amino acids and derivatives	Amino acids and derivatives	7882400	7934900	8394700	7289800	7720600	7888700	10320000	11020000	10636000	8554000	8697900	8444400	10361000	10245000	10333000	10240000	9500100	9848300	9017000	8932600	9016800	C03665	--
pmb0484	C5H13NO	Choline	Alkaloids	Alkaloids	340220	343890	331240	355450	324450	353360	431430	393950	415810	436390	381950	366200	404210	436930	429090	464550	434020	417060	358430	366710	412270	C00114	ko00260,ko00564,ko01100,ko02010
ML10172161	C3H4O4	Hydroxypyruvic acid*	Organic acids	Organic acids	365240	390420	407710	546010	525010	535750	446920	334170	419690	549720	423870	507960	422250	420330	511140	577640	409080	767710	422870	428990	399140	C00168	ko00260,ko00630,ko01100,ko01110,ko01200
Lmbn000193	C3H4O4	Tartronate semialdehyde*	Organic acids	Organic acids	378280	370610	340050	556910	538590	554420	343130	381690	373520	528830	417770	533640	473430	446560	437630	617840	365810	772780	412000	403540	396860	C01146	ko00053,ko00630,ko01100
mws0206	C4H8O3	2-Hydroxybutyric Acid*	Organic acids	Organic acids	9	9	9	55586	53135	56868	9	9	9	11687	13756	12625	9	9	9	44901	56518	50683	21301	26823	26146	C05984	ko00640
mws0576	C4H8O3	3-Hydroxybutyric acid	Organic acids	Organic acids	3314500	3651500	3416900	3359900	3176900	3412900	3876200	2112700	3225700	4085500	3124900	3912000	3797400	3807500	4037600	4320500	3058000	5118100	2841500	3167200	3021700	C01089	ko00072,ko00650,ko01100
mws0574	C4H8O3	2-Hydroxyisobutyric acid*	Organic acids	Organic acids	9	9	9	69210	55376	65734	9	9	9	20943	13190	17159	9	9	9	55834	50402	52288	23578	25532	33841	C21297	--
pme1975	C3H4O4	Malonic acid	Organic acids	Organic acids	2636000	2962400	2965700	2679400	2719000	2730900	3040800	2045700	3112500	3689800	2945300	3860100	3289400	3231000	3382800	3942600	2624100	4909000	2278400	2522900	2533900	C00383	ko00061,ko00240,ko00410,ko01100,ko01212
pme0010	C3H7NO3	L-Serine	Amino acids and derivatives	Amino acids and derivatives	1740700	1580000	1581200	1978100	1986500	1966500	1805600	1698900	1826900	3126600	2951400	3487800	1621000	1554900	1632000	2188800	2397000	2323700	1724000	1600500	1740200	C00065	ko00260,ko00261,ko00270,ko00460,ko00600,ko00630,ko00920,ko00970,ko01100,ko01110,ko01200,ko01230,ko02010
pme2433	C4H11NO2	Diethanolamine	Alkaloids	Alkaloids	102310	95521	91712	123070	118810	138890	108410	114190	87593	230970	245410	261970	112570	108470	103500	139450	161550	181720	103090	117330	118780	C06772	ko00564
mws0255	C4H5N3O	Cytosine	Nucleotides and derivatives	Nucleotides and derivatives	382240	405720	414070	515780	502540	522350	394410	410350	346690	766560	748990	717180	348850	284010	273850	531810	538220	473900	393810	418380	391040	C00380	ko00240,ko01100
pme2122	C5H9N3	Histamine	Amino acids and derivatives	Amino acids and derivatives	338250	340620	388600	447170	460780	446260	336120	383470	346940	633350	618550	626490	283290	305260	282080	479770	461210	476460	356190	347570	383680	C00388	ko00340,ko01100,ko01110
pme0257	C4H4N2O2	Uracil	Nucleotides and derivatives	Nucleotides and derivatives	283730	244810	283100	446100	449590	477450	291160	319960	315310	517070	507680	519020	352170	302720	316950	463180	401720	418400	306960	417310	349560	C00106	ko00240,ko00410,ko00770,ko01100
pme0006	C5H9NO2	L-Proline	Amino acids and derivatives	Amino acids and derivatives	1141300	1211100	1145400	1184100	1263800	1201100	1483800	1465300	1437200	975370	1078100	1068000	765680	742060	712480	1328600	1375100	1415200	1204900	1097000	1193000	C00148	ko00330,ko00332,ko00970,ko01100,ko01110,ko01230,ko02010
mws0376	C4H4O4	Fumaric acid	Organic acids	Organic acids	231700	220420	294840	140950	118080	132320	330830	251150	239290	98550	111560	108330	255530	251950	204210	154940	129100	151990	185070	194690	177380	C00122	ko00020,ko00190,ko00220,ko00250,ko00350,ko00360,ko00620,ko00650,ko00760,ko01100,ko01110,ko01200
pmb1096	C8H7N	Indole	Alkaloids	Plumerane	25831	27960	23175	29400	15586	22368	30080	29066	19345	26029	27766	24769	54353	44535	45357	34059	32028	28703	32425	35182	35161	C00463	ko00380,ko00400,ko00402,ko01100,ko01110
mws0191	C5H11NO2	Betaine	Alkaloids	Alkaloids	61604	88213	101110	439310	437140	427000	79370	94090	115490	1332100	1240000	1409500	118470	111180	93592	1258300	1724400	1141700	320490	311480	245320	C00719	ko00260,ko01100,ko02010
mws0256	C5H11NO2	L-Valine	Amino acids and derivatives	Amino acids and derivatives	15694000	15272000	15158000	7771400	8325500	7445600	17615000	16440000	18139000	12601000	12284000	12400000	13177000	12468000	12110000	12366000	11722000	12870000	14055000	12748000	13663000	C00183	ko00280,ko00290,ko00311,ko00460,ko00770,ko00966,ko00970,ko01100,ko01110,ko01210,ko01230,ko02010
pme0120	C5H11NO2	5-Aminovaleric acid	Amino acids and derivatives	Amino acids and derivatives	10814	14435	9246.1	5442.2	14227	11358	21232	26075	24128	31478	24530	34924	12819	17020	12668	14015	14240	23920	9455.5	19556	17043	C00431	ko00310,ko00330,ko01100
mws0192	C4H6O4	Succinic acid*	Organic acids	Organic acids	35452000	33758000	34023000	9542500	11112000	12835000	47788000	47887000	48402000	9808700	11051000	9719400	47211000	51418000	51176000	15720000	14965000	15251000	22884000	32990000	34309000	C00042	ko00020,ko00190,ko00250,ko00310,ko00350,ko00360,ko00620,ko00630,ko00640,ko00650,ko00760,ko00920,ko01100,ko01110,ko01200
mws0470	C4H6O4	Methylmalonic acid*	Organic acids	Organic acids	35540000	33943000	33414000	9742400	11471000	13077000	47688000	47667000	49236000	10126000	10865000	10589000	48441000	49321000	52489000	16667000	15788000	16382000	24867000	30580000	33363000	C02170	ko00240,ko00280,ko00640,ko01100
mws0147	C5H10O3	β-Hydroxyisovaleric acid	Organic acids	Organic acids	320860	327960	340200	179890	207540	177560	349340	354940	368310	302630	310100	319770	739910	776410	781200	555840	510550	557400	358250	404970	459160	C20827	ko00280,ko01100
mws0230	C4H9NO3	L-Threonine*	Amino acids and derivatives	Amino acids and derivatives	4511400	4227100	4128400	4411700	4297000	4110000	4412200	4485100	5049500	6059000	6131500	6618800	3853100	3708700	3512600	4018400	4624200	4607900	4318700	4074800	4139300	C00188	ko00260,ko00261,ko00290,ko00860,ko00970,ko01100,ko01110,ko01230,ko02010
mws0671	C4H9NO3	L-Homoserine*	Organic acids	Organic acids	4195300	3846000	4172600	4465200	4276500	4169000	4507200	4366800	4619800	6252200	6178000	6697500	3631300	3470900	3530600	4330900	4857800	4887800	4305300	3749100	4005600	C00263	ko00260,ko00270,ko00300,ko00920,ko01100,ko01110,ko01230
pmp001287	C8H9N	N-Benzylmethylene isomethylamine	Alkaloids	Alkaloids	5259100	5636400	5552100	1834800	1837800	1782800	6741300	6741200	7081600	4272700	3775800	4089200	3646900	3555900	3597200	2378500	2233400	2163200	4318000	4154400	4352900	--	--
pma0134	C4H8O4	D-(-)-Threose	Others	Saccharides and Alcohols	315820	359820	331260	113550	104090	104010	389240	373370	436300	95373	80351	74591	438330	393160	451730	158600	141450	158060	272430	271970	276420	C06463	--
pme0195	C3H7NO2S	L-Cysteine	Amino acids and derivatives	Amino acids and derivatives	22506	18020	24951	25209	30192	26893	32408	65005	35144	31958	31694	25109	29684	9097.8	31545	27842	31836	12189	13063	33115	28902	C00097	ko00260,ko00270,ko00311,ko00332,ko00430,ko00460,ko00480,ko00730,ko00770,ko00920,ko00970,ko01100,ko01110,ko01200,ko01230,ko04122
pmb0069	C7H7NO	Benzamide	Phenolic acids	Phenolic acids	309620	288500	297890	484030	476230	478030	4393700	4387200	4458100	4240800	4739100	4412200	452790	428950	436040	821600	855400	801920	1915600	1816800	1862800	C09815	--
mws0491	C8H11N	Phenethylamine	Alkaloids	Alkaloids	1060600	1157900	1214300	2111600	2240600	2288200	15920000	17813000	17719000	19958000	21220000	18882000	1685800	1801500	1813800	3450900	3734700	3365300	8268700	8215800	8555800	C05332	ko00360,ko01100
mws0628	C7H6O2	4-Hydroxybenzaldehyde	Phenolic acids	Phenolic acids	10681	9206.5	7865.2	14824	3083.8	10131	13388	13015	22068	15614	17974	14012	19124	20742	30752	41397	37211	15671	9227	11270	12659	C00633	ko01100
mws0133	C6H6N2O	Nicotinamide	Others	Vitamin	159440	175730	165520	205650	218920	246090	195250	193500	186810	208850	217630	213080	178630	170540	160300	300150	283610	259190	180220	191680	223770	C00153	ko00760,ko01100
pme1216	C6H5NO2	2-Picolinic acid	Organic acids	Organic acids	48893	58847	53316	178850	159450	136910	53933	52992	56948	295920	282140	296620	77931	63257	76863	137640	137840	133310	98247	97704	113790	C10164	ko00380,ko01100
Lmbp000668	C6H5NO2	Isonicotinic acid	Organic acids	Organic acids	215450	265480	272580	730490	697850	621050	216830	245320	265820	831180	869640	900320	290050	268640	222460	493160	513130	494770	431060	413800	425470	C07446	--
pme0490	C6H5NO2	Nicotinic acid (Vitamin B3)	Others	Vitamin	149500	186790	160010	611190	610070	495660	115410	122480	152730	728080	721260	798820	188500	194660	168310	399810	444680	462760	401890	309540	327670	C00253	ko00760,ko00960,ko01100,ko01110
mws0236	C2H7NO3S	2-Aminoethanesulfonic acid	Organic acids	Organic acids	3813.5	4522.2	6013.9	9634.3	9284.2	8854.8	7909.7	7207.4	8116.3	8663.4	16570	21329	5040.4	4092.2	3721.3	8371.8	7686.9	12717	6919.5	4767.5	7650.6	C00245	ko00430,ko00920,ko01100,ko02010
mws0982	C6H11N3	1-Methylhistamine	Alkaloids	Alkaloids	8566.2	6083.6	4868.7	8451.3	8537.6	6451.5	10272	7091.6	9288.4	7937.1	8092.6	5222.8	7282.3	5332.3	9209.8	5428.8	7240.9	7153.8	8958.8	6188.1	6519	C05127	ko00340,ko01100
NK10264324	C6H6O3	1,3,5-Benzenetriol	Phenolic acids	Phenolic acids	9	9	9	9	9	9	129040	120240	122380	107480	91471	127540	170190	153690	167260	177060	250590	203250	138020	135310	144140	C02183	--
pmp001086	C6H6O3	5-Hydroxymethylfurfural	Phenolic acids	Phenolic acids	201800	208680	217790	309330	343670	233870	114990	244130	232340	399110	300070	391700	231600	181170	248710	342540	416640	385440	257180	270790	190360	C11101	--
mws0263	C5H7NO3	5-Oxo-L-Proline	Amino acids and derivatives	Amino acids and derivatives	29750	53288	52738	6405.2	4894.8	2198.6	55769	62368	87080	5867.4	6351	2911.9	40968	41660	31288	9929	3979.4	21657	15695	31052	30763	C01879	ko00480,ko01100
Rfmb319	C6H11NO2	Pipecolic acid*	Amino acids and derivatives	Amino acids and derivatives	1466100	1299400	1977500	206920	230900	258060	961280	1039200	1492400	325320	301240	408370	3146700	3235800	3488200	393820	376000	342460	1287200	1298600	1322700	C00408	ko00310,ko00960,ko01100,ko01110
ML10181668	C6H11NO2	Cycloleucine*	Amino acids and derivatives	Amino acids and derivatives	7943700	7302400	6990900	9909300	10357000	8852900	5994100	8236000	7251200	9610200	9567800	10539000	3586000	3114300	2331200	7719500	10217000	8520800	7959500	6640600	6689200	C03969	--
Zmgn000217	C5H6O4	Methylenesuccinic acid	Organic acids	Organic acids	9267.9	17030	15100	18701	7526.2	15775	27900	27396	30053	12769	37109	18324	29278	15983	22198	23709	24669	29637	11405	29150	15733	C00490	ko00660,ko01100
pme2693	C6H14N2O	N-Acetylputrescine	Alkaloids	Phenolamine	61475	74684	80660	33867	24021	22360	59658	65676	54769	41091	45040	47594	173080	154710	168360	128530	147560	150110	82555	78181	84503	C02714	ko00330,ko01100
pmb0501	C5H14N4	Agmatine	Alkaloids	Phenolamine	61371	64511	82535	28536	24549	22780	56958	69313	58372	43139	39114	37596	167630	155980	142880	119210	144270	150570	79857	83905	72936	C00179	ko00330,ko01100
mws0216	C5H9NO3	Trans-4-Hydroxy-L-proline	Amino acids and derivatives	Amino acids and derivatives	297880	314350	319930	800450	756520	700240	238710	271060	272930	544960	466550	583700	432630	337550	229810	740560	881700	1023400	413200	354420	376220	C01157	ko00330,ko01100,ko02010
Zmpn000638	C4H9N3O2	3-Guanidinopropionic acid	Organic acids	Organic acids	50404	53709	64703	25442	28679	29977	68008	77093	88066	34890	42192	42745	109040	96328	73227	32584	31518	29378	53105	57823	66477	C03065	--
pmp001198	C6H13NO2	6-Deoxyfagomine	Alkaloids	Alkaloids	4338000	4269300	4088100	2462800	2787700	2366000	4648500	4442200	5090100	5019000	5364500	5503900	4059900	4018700	3742200	3262400	3039300	3099700	4125600	3866000	3978600	--	--
pme0274	C6H13NO2	6-Aminocaproic acid	Organic acids	Organic acids	3614500	3646800	3769800	1731000	1235800	1989200	3847200	3669100	3785600	4913700	4935300	4546400	3513700	2781000	3271100	2585600	2574400	1695100	2113400	3513500	3512900	C02378	ko01100
mws0227	C6H13NO2	L-Leucine*	Amino acids and derivatives	Amino acids and derivatives	977410	810300	913130	560720	566160	537270	819710	906830	967160	1019500	1144400	1104700	862640	815120	697680	628640	657370	662370	836010	791230	760210	C00123	ko00280,ko00290,ko00966,ko00970,ko01100,ko01110,ko01210,ko01230,ko02010
mws0258	C6H13NO2	L-Isoleucine*	Amino acids and derivatives	Amino acids and derivatives	586770	579080	541690	197770	199510	204010	484250	571840	541050	390560	380300	378460	448940	439950	420020	399460	405830	362680	454520	520550	422950	C00407	ko00280,ko00290,ko00460,ko00960,ko00966,ko00970,ko01100,ko01110,ko01210,ko01230,ko02010
mws1587	C6H13NO2	L-Norleucine	Amino acids and derivatives	Amino acids and derivatives	656360	553910	539740	206460	188600	214510	541080	566580	593930	403020	443530	414610	444650	484030	499540	399030	428260	306680	441030	462100	507270	C01933	--
Lmbn001288	C5H8O4	2-Hydroxy-2-methyl-3-oxobutanoic acid	Organic acids	Organic acids	371230	378550	386750	124240	119160	118330	214900	230300	276720	97140	85450	101050	1725100	1849100	1738300	615470	564880	577320	456130	577490	570020	C06010	ko00290,ko00650,ko00660,ko00770,ko01100,ko01110,ko01210,ko01230
pme0243	C5H8O4	Glutaric acid	Organic acids	Organic acids	1170700	1275900	1334400	209690	215050	229660	1177500	1178700	1157400	540020	500490	515730	2051100	2196300	2195100	961810	931130	871720	759630	1001400	1081000	C00489	ko00071,ko00310,ko01100
Lmgn000160	C4H8N2O3	3-Ureidopropionic Acid	Organic acids	Organic acids	264690	276470	280440	31743	28990	27641	109840	109800	123230	156010	158520	152040	130150	134680	119890	43785	49558	35140	130540	161310	159670	C02642	ko00240,ko00410,ko00770,ko01100
mws0001	C4H8N2O3	L-Asparagine	Amino acids and derivatives	Amino acids and derivatives	11045000	10579000	10212000	1455300	1225200	1112000	4057200	3963000	4089500	7525200	6939000	8091600	3834600	4410700	4416200	1368000	1704200	1635100	5253100	5512500	5315700	C00152	ko00250,ko00460,ko00970,ko01100,ko01110,ko01230
pmc0682	C8H8N2	4-Aminoindole	Alkaloids	Plumerane	24560	22780	30624	129980	129380	109760	20647	36648	37629	164220	176660	185000	34358	35541	42931	202890	172000	177390	73606	83292	114760	--	--
mws0972	C6H12O3	6-Hydroxyhexanoic acid	Organic acids	Organic acids	7656.3	12977	5552.7	9668.5	8847	11221	9957.8	9105.1	6909.7	9667.7	4131.3	9175.9	16554	23264	13666	10805	14703	6897.1	11306	10502	13143	C06103	--
pme2527	C5H12N2O2	L-Ornithine	Amino acids and derivatives	Amino acids and derivatives	45779	47600	37393	47928	46126	40058	99153	87242	85889	55264	54261	52123	71792	67792	78979	33220	33328	39079	65438	63554	67542	C00077	ko00220,ko00330,ko00472,ko00480,ko01100,ko01110,ko01210,ko01230,ko02010
mws0219	C4H7NO4	L-Aspartic Acid	Amino acids and derivatives	Amino acids and derivatives	2772300	2947100	3032300	3599300	3476800	3455500	3842600	4056300	3850700	3148600	3454600	3138800	2708000	2646300	2692700	4628200	5215500	4734000	2408400	3148700	2971000	C00049	ko00220,ko00250,ko00260,ko00261,ko00270,ko00300,ko00340,ko00410,ko00460,ko00710,ko00760,ko00770,ko00970,ko01100,ko01110,ko01200,ko01210,ko01230,ko02010
mws0275	C4H6O5	L-Malic acid*	Organic acids	Organic acids	2612500	2688500	2755300	1033700	1136800	1193400	3191300	3096500	2469200	492480	597680	501260	2665700	2510400	2534800	1105800	1173600	1150500	2250700	2008500	2425200	C00149	ko00020,ko00620,ko00630,ko00710,ko01100,ko01110,ko01200
Lmbn000198	C4H6O5	3-Dehydro-L-Threonic Acid*	Organic acids	Organic acids	2703200	2700000	2598400	1094400	1146000	1132800	3035700	2856100	2808200	550530	623430	528560	2804200	2658100	2299300	1089300	1125500	1224500	2268000	2040500	2527400	C03064	ko00053,ko01100
pme0040	C5H5N5	Adenine	Nucleotides and derivatives	Nucleotides and derivatives	5569900	6107300	5487600	3483000	3430800	3172800	4071100	3850400	4000900	10224000	11378000	11145000	6130300	5856400	5981300	3878500	3692900	3832100	5576300	5769100	5801700	C00147	ko00230,ko00908,ko01100
mws0889	C4H8O5	D-Threonic Acid	Others	Saccharides and Alcohols	2450500	2818600	2739300	4807500	4738500	5471500	6434000	6187000	6268000	2049200	2538800	2057900	2968600	3197100	3634700	4775500	4615700	4821500	2731600	4003000	4221700	C21649	--
pme0033	C5H4N4O	Hypoxanthine	Nucleotides and derivatives	Nucleotides and derivatives	66164	64045	57947	249380	247260	222870	23961	32527	40829	205370	199650	228590	55240	64339	57604	86263	106070	108020	126160	123370	99547	C00262	ko00230,ko01100
Hmbn002174	C8H8O2	4-Hydroxyacetophenone	Phenolic acids	Phenolic acids	15302	9739	8489.2	4250.2	12074	5576.5	27486	31501	32952	23552	18112	20084	11052	14607	15846	76066	77842	70102	20630	25162	20772	C10700	ko01100
mws1078	C7H7NO2	Anthranilic Acid	Phenolic acids	Phenolic acids	9948.7	11050	10814	14300	11149	19238	6976.6	6390.9	9521.3	12595	25509	13663	11478	11480	25210	9443.6	12120	11246	12013	15385	10382	C00108	ko00380,ko00400,ko00998,ko01058,ko01100,ko01110,ko01230
pme2268	C7H7NO2	Trigonelline	Alkaloids	Alkaloids	1497700	1600400	1645400	22736000	22521000	22191000	1377000	1531700	1467200	10089000	10049000	10381000	3081400	2848700	2666100	6441400	6147400	6085600	5720900	5516600	5457900	C01004	ko00760
mws1336	C7H7NO2	4-Aminobenzoic acid	Phenolic acids	Phenolic acids	19154	19941	24066	9958.8	8064.9	11587	33354	46056	37892	19943	20720	19627	24762	24273	18536	17252	13340	17240	20976	18433	22755	C00568	ko00790,ko01100
pme1002	C8H11NO	L-Tyramine	Amino acids and derivatives	Amino acids and derivatives	680290	720310	684880	676190	667340	587790	786760	805020	809190	354710	382670	377070	1188700	1223800	1222900	3021600	3058000	2994800	1031200	1094400	1024300	C00483	ko00350,ko00950,ko01100,ko01110
Hmgn001653	C7H6O3	Protocatechualdehyde*	Phenolic acids	Phenolic acids	11751	18645	22816	162170	201950	159960	45538	42888	46979	161380	97526	122790	57792	47208	72825	1834700	1814100	1711300	264820	273530	266480	C16700	ko00950
mws0749	C7H6O3	4-Hydroxybenzoic acid	Phenolic acids	Phenolic acids	28299	25851	30750	321170	282150	311370	51211	87043	51921	264360	193790	243000	95344	98551	97308	3304100	2878800	3297300	419250	562490	522720	C00156	ko00130,ko00790,ko01100,ko01110
Lmgn001670	C7H6O3	Salicylic acid	Phenolic acids	Phenolic acids	8879.7	5518.5	7537	8313.5	8380.2	9588.5	12341	23214	19720	17626	19612	20160	40253	27765	39566	20232	21678	25258	12045	18375	20094	C00805	ko00360,ko01100,ko01110,ko04075
Lmbn002862	C7H6O3	3-Hydroxybenzoic Acid	Organic acids	Organic acids	106250	166840	131500	143100	109290	118120	170200	213420	169860	516020	454780	494410	1208200	1304700	1148900	387560	444180	397770	335540	458890	482380	C00587	ko00400
Lmbn001981	C7H6O3	2,5-Dihydroxybenzaldehyde*	Phenolic acids	Phenolic acids	19490	19890	15396	166380	173000	168260	41494	28169	42242	183470	154280	147560	62750	79239	65361	1801800	1896700	1992800	267100	333810	346280	C05585	ko00350,ko01100
pme2828	C6H5NO3	4-Nitrophenol	Phenolic acids	Phenolic acids	36104000	41257000	29486000	47041000	42479000	46024000	38724000	36661000	27858000	29360000	27943000	30056000	31255000	36773000	33916000	38913000	34947000	40671000	41051000	32820000	41621000	C00870	--
mws0704	C2H8NO4P	O-Phosphorylethanolamine	Alkaloids	Alkaloids	31043	35750	34650	116570	101110	126460	108210	115180	119510	57179	55545	56251	79250	76286	85757	81023	91075	82109	66589	91021	91553	C00346	ko00564,ko00600,ko01100
pma2987	C6H11N3O	Histidinol	Alkaloids	Alkaloids	16209000	16269000	18152000	11616000	11750000	10368000	16709000	15677000	15724000	9822600	10437000	9723600	16257000	15029000	16187000	13216000	13646000	13117000	14942000	15048000	14673000	C00860	ko00340,ko01100,ko01110,ko01230
pme3207	C6H6O4	Muconic acid	Organic acids	Organic acids	71814	81406	80661	1139000	1106900	1127700	80776	90990	92579	1660900	1831900	1680500	74642	81594	70678	1028800	1005000	1025400	248530	359870	324330	C02480	ko01100
pme2879	C5H6N2O3	5-Hydroxymethyluracil	Nucleotides and derivatives	Nucleotides and derivatives	46409	26363	42239	47101	31199	45017	46311	26270	31877	40842	57487	44653	31046	27949	76580	73812	56513	39971	21072	42961	42373	C03088	--
Rfmb318	C7H14NO2+	D-Proline betaine	Amino acids and derivatives	Amino acids and derivatives	79858	89609	67271	917480	1026500	998420	99842	114600	96825	309990	371470	337540	293110	231470	279750	526220	570820	565410	317460	310390	320480	C21514	--
mws0103	C9H7NO	Indole-3-carboxaldehyde	Alkaloids	Plumerane	17396	17748	22578	18815	23021	17566	24910	27186	27202	19972	25858	23159	39910	41123	39409	25841	20121	26679	23221	18773	25207	C08493	--
pme0295	C6H11NO3	4-Acetamidobutyric acid	Organic acids	Organic acids	142450	147130	177150	119130	116770	127870	400990	373920	431760	231650	187700	267890	417440	410140	326290	318680	375000	298640	226060	216790	306580	C02946	ko00330,ko01100
mws0567	C5H11N3O2	4-Guanidinobutyric acid	Organic acids	Organic acids	505970	475440	561920	653830	691900	700180	401490	461070	505540	978730	995760	968970	794800	694570	724790	1080300	1120100	1150200	688440	672010	706940	C01035	ko00330,ko01100
pme2380	C5H6O5	α-Ketoglutaric acid	Organic acids	Organic acids	135410	176730	151620	154620	165420	161280	9293.7	17821	14838	76031	72902	84306	17370	18269	12007	28677	36550	20530	19601	15810	8213.9	C00026	ko00020,ko00040,ko00053,ko00220,ko00250,ko00300,ko00310,ko00340,ko00430,ko00630,ko00650,ko00660,ko01100,ko01110,ko01200,ko01210,ko01230
Wmzn000227	C6H10O4	2,2-Dimethylsuccinic acid	Organic acids	Organic acids	370870	415440	421390	137440	162320	141520	505490	394760	477540	155520	117760	125180	354460	299290	307010	149820	154840	131950	228060	292520	326750	--	--
Lmbn001609	C6H10O4	2-Acetyl-2-Hydroxybutanoic Acid	Organic acids	Organic acids	19292	18737	17633	1707	3058.7	5100.3	14593	19651	11336	2858	4714.2	4855.1	34835	28507	41998	9	9	9	11800	14383	7001.1	C06006	ko00290,ko01100,ko01110,ko01210,ko01230
mws0208	C6H10O4	Adipic Acid	Organic acids	Organic acids	391540	472150	482150	155750	162440	169410	277490	271020	272470	114990	179710	121840	962050	940450	997470	307080	314730	307850	249970	340290	365340	C06104	ko01100
pme0193	C5H10N2O3	L-Glutamine	Amino acids and derivatives	Amino acids and derivatives	2847600	3076900	2761100	1384100	1205000	1205700	2340600	2383500	2630900	1270500	1268200	1417000	1955800	1763600	1831000	1063900	1261200	1301300	2276600	2185100	2090100	C00064	ko00220,ko00230,ko00240,ko00250,ko00630,ko00750,ko00910,ko00970,ko01100,ko01230,ko02010
pme0026	C6H14N2O2	L-Lysine	Amino acids and derivatives	Amino acids and derivatives	1136300	1288500	1280700	1187900	1003600	982900	1044400	1094600	1057600	1107000	1199500	1263400	816640	771350	638790	840120	1063800	1007300	1367400	1204400	1105600	C00047	ko00300,ko00310,ko00780,ko00960,ko00970,ko01100,ko01110,ko01210,ko01230,ko02010
pme1691	C7H16NO2	Acetylcholine	Alkaloids	Alkaloids	325030	355190	280630	212940	196280	223330	323490	271870	263860	243290	329260	224450	305640	348370	247550	317410	319010	293100	262400	278340	324690	C01996	ko00564
Zmzn000113	C5H9NO4	L-threo-3-Methylaspartate	Amino acids and derivatives	Amino acids and derivatives	661090	718930	766520	703770	657870	577000	644900	647810	611910	448650	441090	406390	557580	536850	519120	1139800	1516100	1318400	537350	676600	600040	C03618	ko00630,ko00660,ko01100,ko01200
mws1050	C5H9NO4	O-Acetylserine	Amino acids and derivatives	Amino acids and derivatives	926140	925930	972390	1317900	1439400	1354300	665150	677820	743170	2804100	2586700	2932200	743630	667510	667240	600280	529430	616550	1057800	1013800	1070800	C00979	ko00270,ko00908,ko00920,ko01100,ko01110,ko01200,ko01230,ko04122
pme0014	C5H9NO4	L-Glutamic acid	Amino acids and derivatives	Amino acids and derivatives	31367000	29755000	31099000	28366000	26225000	27844000	23704000	23635000	23679000	20828000	20236000	22331000	21045000	21356000	20213000	36838000	40429000	41268000	26752000	25068000	24000000	C00025	ko00220,ko00250,ko00330,ko00332,ko00340,ko00430,ko00480,ko00630,ko00650,ko00660,ko00860,ko00910,ko00970,ko01100,ko01110,ko01200,ko01210,ko01230,ko02010
pmp001285	C8H4O3	Phthalic anhydride	Phenolic acids	Phenolic acids	697870	687040	632980	637890	644390	657250	711750	689730	700870	815160	697990	703810	725420	719130	764280	675840	706270	671100	700220	750880	688340	--	--
Lmbn000216	C5H8O5	3-Methylmalic acid*	Organic acids	Organic acids	85067	54158	76467	137040	152920	101730	314340	365280	245010	132280	149960	154040	111620	182500	186390	204760	220720	316740	194580	228670	196170	C06032	ko00290,ko00660,ko01100,ko01210,ko01230
Zmyn000247	C5H8O5	2-Hydroxyglutaric Acid*	Organic acids	Organic acids	61633	67238	93327	90076	74130	63214	322890	328390	267700	53176	79033	58193	128690	104160	125950	120660	93337	263930	92906	194050	121320	C03196	ko00310,ko01100
ML10171848	C5H8O5	D-Arabinono-1,4-lactone	Others	Saccharides and Alcohols	73311	80096	133290	9	9	9	89731	68634	55325	9	9	9	110690	111930	115320	9	9	9	33112	74704	54036	C00652	--
mws2213	C9H8O2	Cinnamic acid	Phenolic acids	Phenolic acids	8594.1	8930.4	9080.7	16897	20462	18012	14159	11520	12788	27045	22069	23088	9917.9	11319	11177	27805	25309	24467	16556	17131	18011	C00423	ko00130,ko00360,ko00940,ko00998,ko01100,ko01110
Lmgp000796	C8H7NO2	4-Hydroxymandelonitrile	Alkaloids	Alkaloids	4359700	4379000	4725500	875610	898970	860750	4761900	4560100	5463800	862960	817200	939040	3082500	3111500	2649900	781890	684730	835870	2731800	2499400	2538600	C00650	--
pme1210	C5H11NO2S	L-Methionine	Amino acids and derivatives	Amino acids and derivatives	4231200	4307400	4492400	910000	857050	838670	4553200	4638300	5269400	911640	933090	945890	2982500	2511400	2777500	756930	665300	715170	2945500	2494700	2394700	C00073	ko00270,ko00966,ko00970,ko01100,ko01110,ko01210,ko01230
mws0847	C6H7N5	1-Methyladenine	Nucleotides and derivatives	Nucleotides and derivatives	104340	85430	104690	103260	115500	89953	109550	103150	137510	149300	114710	145620	73296	65521	75739	107410	93951	125040	103400	92053	91563	C02216	--
mws0262	C4H6O6	L-Tartaric acid	Organic acids	Organic acids	46158	52733	51790	39719	39974	52349	144520	97459	116490	119030	164020	164820	261850	255570	247320	80612	55546	85516	62475	113200	106170	C00898	ko00630,ko01100
mws1499	C5H10O5	D-Arabinose	Others	Saccharides and Alcohols	372020	421600	388690	851690	908230	986130	442810	428610	457280	460850	514270	518760	592150	609930	597000	764620	793810	786000	383390	508820	596760	C00216	--
Zmgn000173	C5H10O5	D-Ribose	Others	Saccharides and Alcohols	377670	327640	392530	272950	261840	254270	640000	673660	565720	252090	308610	278340	347660	299650	328210	233410	241820	227030	302570	349000	442910	C00121	ko00030,ko01100,ko02010
pme1109	C5H5N5O	Guanine	Nucleotides and derivatives	Nucleotides and derivatives	181680	175880	168820	165830	207030	170500	294740	279570	320860	726900	654750	734350	315010	335960	315960	119240	140100	157090	294620	283130	259100	C00242	ko00230,ko01100
pme0256	C5H4N4O2	Xanthine	Nucleotides and derivatives	Nucleotides and derivatives	957180	849030	966700	3127300	3576600	2499900	670690	716200	969150	2454100	2436900	2621000	1640600	1573000	1018500	1049400	1079200	1089300	1783600	1405600	2031800	C00385	ko00230,ko00232,ko01100,ko01110
mws0458	C8H8O3	Vanillin	Phenolic acids	Phenolic acids	42574	43746	51086	65734	48942	50372	74202	56485	58360	52898	65257	71601	76176	65850	91232	77203	58390	85519	49260	52708	67426	C00755	ko00998,ko01100,ko01110
mws0182	C8H8O3	p-Hydroxyphenyl acetic acid	Phenolic acids	Phenolic acids	5123.6	2705.5	2174	12493	2721.5	5438.5	6545	2166	3000.5	21298	12551	13010	12472	12997	14740	15726	17268	20157	5965	7575	9235.5	C00642	ko00350,ko00360,ko01100
Hmbn002645	C8H8O3	3,4-Dihydroxyacetophenone	Phenolic acids	Phenolic acids	552.9	413.57	686.73	11564	10885	10196	1102.6	826.73	686.56	11560	8538.3	10096	9	9	9	12954	10729	9385.3	6463.7	7418.9	3793.9	C10675	--
mws0438	C5H12O5	L-Arabitol	Others	Saccharides and Alcohols	6543.1	6385.2	8235.9	18410	17213	22203	10175	8062.7	6298.5	36261	28084	29246	8242	9647.9	11834	14890	23538	20929	9077.6	18530	11866	C00532	ko00040,ko01100
mws0213	C5H12O5	Ribitol*	Others	Saccharides and Alcohols	11153	6945.3	9099.7	12471	19327	28718	6340.7	10795	13609	41269	46244	37508	12919	8029.3	6837	30925	33291	38864	17101	21691	20865	C00474	ko00040,ko00740,ko01100
pme0513	C5H12O5	Xylitol	Others	Saccharides and Alcohols	7781.9	4283.9	4242.3	12914	13751	20482	10866	4106.8	4450.5	23423	31846	28341	12215	16307	8576.5	18684	20590	18183	11604	16903	12950	C00379	ko00040,ko01100,ko02010
mws0437	C5H12O5	D-Arabitol*	Others	Saccharides and Alcohols	4681.2	3968	6022.4	9146.6	10199	17602	7594.2	5670.6	4779	24277	29614	22949	7247.2	6137.5	7561.5	14568	17883	13701	8380.2	6954.2	7070.7	C01904	ko00040,ko01100
mws0444	C7H7NO3	3-Aminosalicylic acid	Phenolic acids	Phenolic acids	18312	16867	17509	31039	28299	31818	22566	29518	26783	30269	25170	28833	26673	30924	25265	16327	14043	11731	23123	24085	18002	--	--
mws4002	C8H11NO2	Dopamine	Alkaloids	Alkaloids	203550	197660	203850	434890	576080	409800	209660	172380	231420	906480	780950	478000	220700	216480	226800	807340	834590	906370	347860	370070	310300	C03758	ko00350,ko00950,ko00965,ko01100,ko01110
mws0180	C7H6O4	2,5-Dihydroxybenzoic acid; Gentisic Acid*	Phenolic acids	Phenolic acids	17240	23895	19229	19476	33328	35444	191890	180950	211050	143490	118360	107430	486620	423120	445910	290960	299850	296900	121380	150320	174770	C00628	ko00350,ko01100
mws0183	C7H6O4	3,4-Dihydroxybenzoic acid (Protocatechuic acid)*	Phenolic acids	Phenolic acids	41498	48386	45676	80264	89036	76699	374750	390840	348370	296450	246890	228010	952530	847310	948350	642770	543470	556440	283530	350510	353110	C00230	ko01100,ko01110
mws0639	C7H6O4	2,3-Dihydroxybenzoic Acid*	Organic acids	Organic acids	9	9	9	131560	107050	108570	24306	13762	35986	188510	142440	147130	84042	37454	21980	125070	82819	101270	40963	38572	33444	C00196	ko01110
mws0254	C6H9N3O2	L-Histidine	Amino acids and derivatives	Amino acids and derivatives	1102000	1256500	1071400	675330	644320	691080	2140700	1909700	1901700	771300	751610	660760	1105700	1157000	1187200	424900	408340	384900	1325600	1373100	1402400	C00135	ko00340,ko00410,ko00970,ko01100,ko01110,ko01230,ko02010
Lmbn001467	C7H13NO3	5-Acetamidopentanoic Acid	Organic acids	Organic acids	50662	45102	66736	172330	178720	171650	146440	149900	146890	61108	73540	57437	100220	106990	92412	199170	169760	181090	108840	138270	133720	C03087	ko00310,ko01100
Wmhn003232	C10H8O2	2,3-Dihydro-1,4-naphthoquinone	Quinones	Quinones	7929.5	6175.4	15410	21191	16435	13126	514110	548430	548730	306560	516920	402860	124230	126240	94460	144800	134270	139880	228190	170430	205880	--	--
mws0005	C10H12N2	Tryptamine	Alkaloids	Plumerane	9058900	8518600	9875900	4829200	4605000	5210800	38953000	38230000	40604000	28226000	29463000	28414000	1688000	1671600	1595500	1563900	1734500	1694100	16140000	16364000	16562000	C00398	ko00380,ko00901,ko01100,ko01110
mws1417	C9H7NO2	Indole-3-carboxylic acid	Alkaloids	Plumerane	23377	20134	25069	38767	36840	46067	20554	9292.7	7860.5	52134	29154	37822	36995	44137	45360	105830	106470	101250	38891	36342	43915	C19837	--
mws0102	C9H7NO2	Indole-5-carboxylic acid	Alkaloids	Plumerane	6848.1	16296	13674	17433	22448	26218	8454.6	10657	2979.6	28438	15643	29193	21954	26950	16940	71728	64573	61507	39815	23735	21622	--	--
pme3382	C6H11NO4	N-Acetyl-L-threonine	Amino acids and derivatives	Amino acids and derivatives	56363	56388	45783	17168	24454	18995	20907	41268	60304	18938	21731	23023	87958	91072	65472	34648	30885	30444	47605	39166	35743	--	--
mws1346	C6H11NO4	DL-2-Aminoadipic acid	Alkaloids	Alkaloids	422910	422820	415570	3096300	3424800	3528200	596480	658450	606270	2578300	2563200	2629300	545190	518840	519200	1744400	1944200	1948900	905250	943440	895020	C00956	ko00300,ko00310,ko00311,ko01100,ko01110,ko01210,ko01230
pmp001201	C7H15NO3	5-Aminocycloheptane-1,2,3-triol	Alkaloids	Alkaloids	4933.5	3942.3	4739.4	1592.2	5491.3	4053.9	10937	8010.5	13424	15225	12114	7762.4	7158.4	5184.9	3964	2156.3	5027.3	5637.9	6323.6	5126.2	6264.9	--	--
pme2914	C6H10O5	3-Hydroxy-3-methylpentane-1,5-dioic acid	Organic acids	Organic acids	2053400	1966000	2146700	136200	129750	108990	979990	1176000	1014600	9	9	9	4212500	4291400	3948600	403500	409930	406800	1414200	1573100	1441400	C03761	--
pmf0440	C10H10O2	4-MethoxycinnaMaldehyde	Phenolic acids	Phenolic acids	42867	45595	58736	33151	35685	28459	44589	48252	51762	39486	29348	35987	46805	50949	44378	46003	32992	40670	40714	42023	44782	C10475	--
pme2758	C5H9NO5	4-Hydroxy-L-glutamic acid	Amino acids and derivatives	Amino acids and derivatives	3239.2	8809	9612.1	19534	12955	16261	12106	9812.7	13975	17340	17559	14069	19190	13579	11038	18738	14625	9228.4	10904	16184	7878.4	C03079	--
mws1641	C6H4N4O2	Lumazine	Nucleotides and derivatives	Nucleotides and derivatives	29024	33461	28124	8127.5	10555	10387	40793	33496	43071	20542	21115	14843	15144	15208	16623	8717.6	9926.6	11003	27426	22558	18337	C03212	--
Lmmn001643	C9H8O3	2-Hydroxycinnamic acid	Organic acids	Organic acids	126250	133200	118210	297560	296350	319150	871230	945250	948250	851570	636520	776550	568530	567950	600850	4053200	3622200	3362700	1145900	1074300	1020400	C01772	ko00360,ko00940,ko01100,ko01110
pme1439	C9H8O3	p-Coumaric acid	Phenolic acids	Phenolic acids	94953	118880	131770	96788	110950	82567	1025600	1539000	1258500	466260	538680	581780	340350	342810	296350	451700	463010	467320	489950	494930	460530	C00811	ko00130,ko00350,ko00940,ko00950,ko00998,ko01100,ko01110
mws1595	C6H12O5	D-Fucose	Others	Saccharides and Alcohols	7674.6	16181	8570.9	47349	35960	35141	8428	18502	13074	89176	98095	105900	9699.1	8171.3	8375.9	30363	36184	34654	21763	14859	14152	C01018	--
pme3083	C8H7NO3	2-(Formylamino)benzoic acid	Phenolic acids	Phenolic acids	16687	12655	16322	28810	29972	30021	109230	130830	119170	94911	98511	100820	58744	68400	69346	424760	388300	471450	107680	115170	135400	C05653	ko00380,ko01100
pme2617	C5H11NO3S	L-Methionine Sulfoxide	Amino acids and derivatives	Amino acids and derivatives	2020600	2443200	2118500	1512300	1556300	1544400	2094500	2386300	2143600	1567000	1537300	1577500	2364900	2586000	2498900	2126400	2073200	2180300	2047500	2321000	2514000	C02989	ko00270
pme0021	C9H11NO2	L-Phenylalanine	Amino acids and derivatives	Amino acids and derivatives	8196200	8771900	8474400	2940400	3020400	2660600	10310000	10571000	10734000	6009400	5696400	6246800	5203400	5231100	5537200	3525700	3418800	3108000	6586100	6530600	6693700	C00079	ko00360,ko00400,ko00460,ko00940,ko00960,ko00966,ko00970,ko00998,ko01100,ko01110,ko01210,ko01230,ko02010
pme0282	C8H6O4	Phthalic acid	Organic acids	Organic acids	5266	5601.8	4877.7	5028.5	4031	2011	19086	24083	26585	12580	6288.5	12576	11544	5520.8	12052	10056	6533	4762.8	13784	15116	17332	C01606	ko01100,ko02010
pme0281	C8H6O4	Terephthalic acid	Phenolic acids	Phenolic acids	9	9	9	9	9	9	193140	183800	153980	103380	159280	130220	127960	116790	120580	9	9	9	86808	115870	92792	C06337	ko01100
pmc0274	C6H6N4S	6-Methylmercaptopurine	Nucleotides and derivatives	Nucleotides and derivatives	6608500	7267700	7005400	2371400	2273500	2244300	9072000	9098300	9260400	4919200	4888800	4804500	4629200	4240600	4117400	2937900	2624300	2545500	5267300	5471700	5515000	C16614	--
mws0344	C5H10O6	D-Xylonic acid	Organic acids	Organic acids	20645000	20360000	23216000	19611000	19432000	20972000	31874000	31338000	30271000	26566000	26319000	24079000	27268000	28948000	24174000	16354000	20055000	16675000	19669000	25432000	23165000	C00502	ko00040,ko01100
Lmgp002595	C9H10O3	Acetovanillone	Phenolic acids	Phenolic acids	15584	10764	13332	782620	642600	747870	32536	36446	30236	1072100	881230	1095400	157980	112200	157210	7117500	6898200	7153300	1513200	1237000	1333300	C11380	--
mws0467	C9H10O3	3-(4-Hydroxyphenyl)-propionic acid	Phenolic acids	Phenolic acids	9	9	9	9	9	9	9	9	9	3637.5	9690.5	6055	9	9	6655	18820	19128	22980	5446.5	11004	7899.8	C01744	--
NK10253223	C8H9NO3	2-Amino-3-methoxybenzoic acid	Phenolic acids	Phenolic acids	148540	139670	145630	181810	185470	197970	213900	201990	217960	181190	197010	194340	295810	312320	253700	279480	254830	287090	224410	202100	213460	C05831	ko00380
Zmjp000624	C8H9NO3	Pyridoxal	Others	Vitamin	128750	112010	144660	171640	177050	162830	214240	228060	231840	172020	174350	173440	269130	279730	295880	254810	251910	247970	211060	236310	243610	C00250	ko00750,ko01100
mws2125	C3H5O6P	Phosphoenolpyruvate	Organic acids	Organic acids	75701	86001	86984	9828.1	24254	19405	103260	73799	107360	14375	10453	12657	75784	88143	72106	20013	19625	29882	42453	55943	72457	C00074	ko00010,ko00020,ko00400,ko00440,ko00620,ko00710,ko00998,ko01100,ko01110,ko01200,ko01230
Lmmp003042	C8H8O4	Protocatechuic Acid Methyl Ester	Phenolic acids	Phenolic acids	21295	24945	24424	78123	96852	77176	17989	13354	12777	54936	55354	35006	46691	66838	50804	135210	122630	142600	62493	54091	50287	--	--
Hmbp001276	C8H8O4	Gallacetophenone	Phenolic acids	Phenolic acids	568480	519090	507650	791150	1164000	1196500	367820	341300	417020	2675700	2470000	2786800	263450	264140	340470	1783200	1705100	1456100	1139000	1194500	1406300	--	--
mws0028	C8H8O4	Vanillic acid	Phenolic acids	Phenolic acids	29458	24887	41729	89246	94894	82101	11785	13414	15474	159820	93865	125430	50376	54745	46711	402470	434720	373680	152650	115750	116020	C06672	--
Zmsp001834	C8H8O4	2,6-Dimethoxy-1,4-benzoquinone	Quinones	Quinones	1723800	1678600	1723600	2539900	2866500	2755000	1364200	1503500	1515300	2585400	2766000	2506800	1718000	1703700	1678200	2993400	2700400	2672200	2180900	2061500	2104600	C10331	--
pme1383	C8H11NO3	Pyridoxine	Others	Vitamin	15105000	15226000	15638000	17917000	19241000	18843000	11420000	10765000	11468000	15808000	17807000	17142000	15388000	16605000	16566000	15731000	15407000	16896000	15092000	17393000	16993000	C00314	ko00750,ko01100
pme0181	C7H11N3O2	3-Methyl-L-Histidine	Amino acids and derivatives	Amino acids and derivatives	32026	29697	39674	154840	127000	172990	25091	33523	29096	90452	73360	82150	27928	23300	24692	85939	66914	94297	43038	67139	43650	C01152	ko00340,ko01100
pme3186	C3H7O6P	DL-Glyceraldehyde-3-phosphate	Organic acids	Organic acids	156050	202950	143810	57370	38193	40767	106400	36212	55545	30625	29919	35433	71638	52249	119850	33829	39972	32687	62690	103570	85942	C00661	--
Zmzn000078	C3H7O6P	Dihydroxyacetone phosphate	Others	Saccharides and Alcohols	41454	39638	39001	35743	43513	42918	39183	55117	55714	20535	23000	22859	55744	54812	57475	29206	30176	24445	25455	27892	27566	C00111	ko00010,ko00040,ko00051,ko00052,ko00561,ko00562,ko00564,ko00640,ko00710,ko00760,ko01100,ko01110,ko01200,ko01230
Xmbp001692	C7H6O5	2,4,6-Trihydroxybenzoic acid	Organic acids	Organic acids	3513200	3626600	3641600	1699600	1976800	2023700	2010300	1972200	2475700	559770	483600	588110	2305400	2354200	2350800	992530	991700	1098100	2067500	2366200	2082700	--	--
mws0024	C7H6O5	Gallic acid	Tannins	Tannin	27997000	29862000	27124000	19178000	18555000	19350000	33459000	35330000	30852000	21083000	20041000	22958000	31500000	29636000	28456000	21872000	23918000	22401000	21063000	28225000	25450000	C01424	--
pme0124	C7H12N2O3	L-Glycyl-L-proline	Amino acids and derivatives	Amino acids and derivatives	1730.3	5410.3	2740.9	3141.4	4092.5	5112.7	2432.2	4562.9	2534.2	6183.3	4553.8	7955.9	3707.9	5541.2	2264.5	4869.1	4849	6309.2	2729.8	3632	4125.4	--	--
Lmbn003524	C9H16O3	9-Oxononanoic acid	Organic acids	Organic acids	5935.7	5047.3	7578.1	6675.2	7900	10258	3789.7	8406.1	3888.7	9938	11623	10885	8271.7	6639.8	3371.2	8249.9	4505	7298.9	10750	8333.7	9281.9	C16322	ko00592,ko01110
pme0253	C8H15NO3	N-Acetyl-L-leucine	Amino acids and derivatives	Amino acids and derivatives	8192.6	5619.7	2976.6	9844.8	6743.5	7906.1	5551.5	5585	4879.1	6371.9	7166.2	10093	2046	6348.8	2536.9	6360.4	3749.4	3395.3	7900.2	7323.2	4473.8	C02710	--
pme3009	C6H6O6	Trans-Citridic acid	Organic acids	Organic acids	696280	877280	987510	999250	927910	1034100	783230	882950	841740	793010	663940	724690	858680	849370	749300	867750	727300	876480	847940	974780	896750	C02341	ko00660,ko01100
MA10039492	C6H6O6	Dehydroascorbic acid	Others	Vitamin	662390	732480	770430	712690	667690	742420	777270	1003000	835190	670890	652550	602800	767720	671070	785990	1520700	1449000	1525900	668450	766230	701940	C05422	ko00053,ko00480,ko01100
pme2550	C6H6O6	Cis-Aconitic acid	Organic acids	Organic acids	173310	158160	141080	52495	46922	49210	107560	123580	129920	51149	50882	47114	93929	71132	60846	27704	34377	31339	79546	83286	83326	C00417	ko00020,ko00630,ko00660,ko01100,ko01110,ko01210
Wmhn002734	C10H6O3	Juglone; 5-Hydroxy-1,4-naphthoquinone	Quinones	Quinones	70879	48534	60574	58428	65274	59261	567970	408460	607790	444180	554010	593320	107990	178230	211340	189740	293540	185850	470280	216450	297710	C03840	--
mws0154	C7H10O5	Shikimic acid	Organic acids	Organic acids	449570	493850	376800	156730	88111	152480	275840	352680	343360	144460	126550	119900	249290	174230	168370	102010	67169	66785	228390	267790	215750	C00493	ko00400,ko01100,ko01110,ko01230
mws0242		Suberic Acid	Organic acids	Organic acids	16312	8450.2	16313	4829.8	7240.8	3911.2	10245	10857	15078	15764	15677	12666	19005	18149	13241	7228.5	4245.8	11470	10869	14526	14799	C08278	--
Zmyn000155	C7H14N2O3	N-α-Acetyl-L-ornithine	Amino acids and derivatives	Amino acids and derivatives	976320	1049900	971670	227860	213230	205450	1472100	1413800	1658900	552080	587830	547370	873940	759990	818790	829050	937420	989050	1115900	1311100	1231800	C00437	ko00220,ko01100,ko01110,ko01210,ko01230
mws0260	C6H14N4O2	L-Arginine	Amino acids and derivatives	Amino acids and derivatives	13376000	12643000	14175000	2237100	2453900	2370300	18112000	17784000	16398000	4483000	4295300	3701600	11175000	9953900	11826000	9552400	7665700	10599000	11239000	12506000	13465000	C00062	ko00220,ko00261,ko00330,ko00472,ko00970,ko01100,ko01110,ko01230,ko02010
pme2559	C6H9NO5	N-Acetyl-L-Aspartic Acid	Amino acids and derivatives	Amino acids and derivatives	106780	90972	96282	16888	36628	24586	119210	123260	136380	22710	27447	42430	122560	170380	143390	20326	22707	39527	77763	71758	84459	C01042	ko00250,ko01100
pme1651	C10H9NO2	Indole 3-acetic acid (IAA)	Alkaloids	Plumerane	1275700	1374100	1400700	531030	572410	539950	477280	482720	506070	77190	58609	71378	2236200	2244400	2307200	526160	540930	522670	748430	834460	793680	C00954	ko00380,ko01100,ko04075
pme0008	C6H13N3O3	L-Citrulline	Amino acids and derivatives	Amino acids and derivatives	19430000	20047000	21083000	20292000	17650000	15796000	26641000	26491000	27024000	20025000	24000000	21760000	43779000	39215000	39198000	35509000	39743000	39028000	30811000	28041000	28144000	C00327	ko00220,ko01100,ko01110,ko01230
mws4175	C6H8O6	D-Glucurono-6,3-lactone	Others	Saccharides and Alcohols	112970	140990	134930	83539	67914	60753	130960	147540	155970	67057	63638	82750	262360	285100	257300	89587	76892	81865	146760	148320	135910	C02670	ko00053,ko01100
Wmhn004290	C10H8O3	5-Hydroxy-2,3-dihydronaphthalene-1,4-dione	Quinones	Quinones	8656.2	10920	12066	4045	9808.5	9233	78979	56049	77191	69885	49585	56988	23082	19592	23520	29213	40311	37270	55975	53077	51918	--	--
Lmbn001754	C7H12O5	3-Isopropylmalic Acid*	Organic acids	Organic acids	874140	888990	979180	639020	762340	742210	759620	806940	898440	360880	292420	347790	1665200	1604400	1511200	719190	716500	762070	905960	913780	912920	C04411	ko00290,ko01100,ko01110,ko01210,ko01230
pmb3101	C7H12O5	2-Isopropylmalic Acid	Organic acids	Organic acids	1020600	948980	1013200	702900	801590	730950	904800	798120	875360	381290	353900	415230	1858200	1656700	1589400	773350	758780	833190	1006200	992640	924910	C02504	ko00290,ko00620,ko01100,ko01110,ko01210,ko01230
Zmgn001448	C7H12O5	2-Propylmalic Acid*	Organic acids	Organic acids	892010	882800	956540	601340	765670	714060	874500	782770	865500	368150	314490	367570	1685100	1655100	1601700	773140	706410	804680	910500	970980	872550	C05994	ko00620
pme2024	C10H12N2O	Serotonin*	Alkaloids	Plumerane	9027900	8347700	10159000	39280000	33367000	33109000	43048000	46666000	43870000	148290000	159690000	144100000	2391300	2145900	2186200	48753000	46360000	48760000	48999000	50807000	54815000	C00780	ko00380,ko01100
pmb0774	C10H12N2O	N-Hydroxytryptamine*	Alkaloids	Phenolamine	33201000	32615000	36992000	123050000	106480000	103550000	136420000	139560000	134610000	255180000	226470000	233240000	8459700	8581700	7858100	148610000	152560000	139910000	138650000	143440000	148140000	C17203	ko00380,ko01100
pmb0468	C6H11NO3S	N-Formyl-L-Methionine	Amino acids and derivatives	Amino acids and derivatives	1052300	1038400	1096900	4667800	4239400	3859300	5032900	4886700	5012900	20274000	21674000	21664000	256080	245740	233620	5487100	5502200	5658100	6178000	6287400	6122500	C03145	ko00270
mws1074	C9H6O4	Daphnetin	Lignans and Coumarins	Coumarins	5211	4044	6943.2	9	9	9	18542	14448	16792	11462	10411	4045	6935.2	15014	4530	3404	1153	2264	8087	5780.2	8684.5	C03093	--
pme1021	C6H10O6	D-Glucono-1,5-lactone	Others	Saccharides and Alcohols	29712	29684	20953	51381	30286	47126	31361	41637	14073	32363	21600	29901	22029	25476	23887	50546	33252	39302	29313	45665	35538	C00198	ko00030,ko01100,ko01110,ko01200
Lmgn000242	C6H10O6	4,5,6-Trihydroxy-2-oxohexanoic acid	Organic acids	Organic acids	28232	28973	19054	1796.7	5846.1	1801.5	17762	31510	18195	899	2711.6	7926.4	40074	56166	36149	8352.3	8771.1	7557	17302	13426	14619	C01216	ko00052,ko01100
Wmhn003199	C10H10O3	4,5-Dihydroxy-1-tetralone	Quinones	Quinones	29494	20842	17921	9	9	9	74128	68834	54980	26826	20826	26010	47494	53844	41660	7471.5	8681.5	6260.5	50917	33581	31240	--	--
mws1195	C10H10O3	p-Coumaric acid methyl ester	Phenolic acids	Phenolic acids	46401	56327	53224	116270	129220	141570	3406800	3578300	3169500	1694400	1696600	1596400	457380	453540	459490	565400	491520	485720	1145800	1228200	1229800	--	--
mws0009	C10H10O3	Coniferaldehyde	Phenolic acids	Phenolic acids	13518	17190	15185	9392.8	13703	10416	18926	25907	24806	17387	19163	20002	24549	26610	22250	14293	11769	16311	14284	15833	14745	C02666	ko00940,ko01100,ko01110
mws0981	C6H5N5O2	Isoxanthopterin	Nucleotides and derivatives	Nucleotides and derivatives	25199	21516	17835	15478	27548	23625	12476	16481	11913	23502	28086	25211	21267	25898	26328	28771	29508	31717	26713	18123	23863	C03975	--
pmb0786	C6H13NO5	D-Glucosamine	Others	Saccharides and Alcohols	39133	34930	19676	33240	41884	31321	89306	32456	18098	26263	65550	38056	24924	43017	30533	61511	20905	43374	22279	22184	48980	C00329	ko00520,ko01100
mws2212	C9H8O4	Caffeic acid	Phenolic acids	Phenolic acids	147980	154440	167270	168900	172870	153260	367560	376120	366510	693280	636400	649560	394480	358640	350180	1654100	1830600	1557300	693920	552580	503940	C01197	ko00940,ko01100,ko01110
mws4170	C6H12O6	D-Glucose*	Others	Saccharides and Alcohols	9669700	10242000	11050000	15338000	13304000	14606000	12586000	12435000	11365000	7286200	9144900	9106700	12643000	10788000	11041000	12057000	12564000	13104000	11525000	14410000	13206000	C00031	ko00010,ko00030,ko00052,ko00500,ko00520,ko00901,ko01100,ko01110,ko02010
mws1164	C6H12O6	D-Fructose*	Others	Saccharides and Alcohols	10287000	10952000	10807000	14934000	14843000	14197000	12440000	13012000	10660000	7672300	10552000	9008800	11938000	11066000	11335000	12969000	12360000	14970000	11176000	14381000	13763000	C05003	--
pme0516	C6H12O6	Inositol	Others	Saccharides and Alcohols	2113000	2080500	2034100	1516900	1451700	1482500	1676200	1827600	1552100	700100	638740	761700	1580500	1773900	1466200	1592000	1506000	1582700	1324700	2016400	1807000	C00137	ko00052,ko00053,ko00562,ko01100,ko01110,ko02010,ko04070
mws0093	C10H12O3	Coniferyl alcohol	Phenolic acids	Phenolic acids	45103	31116	46279	11600	16506	17670	46382	57789	58500	9151.2	10947	10340	43084	45696	49416	14063	8504.5	8456	29565	31169	29232	C00590	ko00940,ko00998,ko01100,ko01110
mws0250	C9H11NO3	L-Tyrosine	Amino acids and derivatives	Amino acids and derivatives	13062000	12906000	12215000	4439100	4635200	4019900	8490300	8840500	9765900	8497100	8686600	9188800	9706700	9892000	8799600	6427200	6644900	6372200	9996900	9487500	8754600	C00082	ko00130,ko00261,ko00350,ko00360,ko00400,ko00460,ko00730,ko00940,ko00950,ko00965,ko00966,ko00970,ko00998,ko01100,ko01110,ko01210,ko01230
mws1350	C9H10O4	Syringaldehyde; 4-Hydroxy-3,5-Dimethoxybenzaldehyde	Phenolic acids	Phenolic acids	4838.5	4841	1820.2	8381.8	12690	1211.5	1820.2	6069	2431.2	14212	2732.5	10324	4817	6666.5	6638.5	6048.8	6668.2	4250.2	8433.8	12090	9694.5	--	--
mws1155	C6H14O6	D-Mannitol*	Others	Saccharides and Alcohols	24202	23234	20658	75602	81854	96729	13452	23418	15932	68338	81777	63417	28348	29256	27933	85108	79128	74669	33490	49915	53509	C00392	ko00051,ko01100,ko02010
mws0214	C6H14O6	D-Sorbitol	Others	Saccharides and Alcohols	72112	98098	84806	218080	217770	219160	84017	79486	78003	172760	212500	192920	116210	103360	124740	258710	215460	212330	124640	167830	151700	C00794	ko00051,ko00052,ko01100,ko02010
pme2237	C6H14O6	Dulcitol*	Others	Saccharides and Alcohols	71368	81609	67765	271970	261330	276570	69203	74801	62841	233690	280830	234940	102580	98640	117340	287380	273150	253570	107760	164870	146470	C01697	ko00052,ko01100
pme2596	C8H9NO4	4-Pyridoxic acid	Others	Vitamin	105470	121960	115090	175000	182330	177770	102270	121580	116090	197870	219800	212010	176870	172220	172060	324010	350420	329540	147140	152450	180370	C00847	ko00750,ko01100
Lmyn002788	C8H8O5	Methyl gallate	Tannins	Tannin	42682000	40855000	42956000	18759000	17666000	16329000	37533000	34947000	37669000	14804000	15816000	15395000	43758000	41064000	43764000	26278000	26590000	26206000	32785000	33425000	33775000	--	--
pme0309	C8H8O5	3-O-Methylgallic Acid	Tannins	Tannin	19047000	18163000	18835000	6536900	7231700	7327600	15502000	16267000	15442000	6183500	6091900	5956200	21445000	20791000	20150000	10183000	10502000	9221500	12546000	12685000	13951000	C05616	--
pmb1754	C5H15NO4P+	O-Phosphocholine	Alkaloids	Alkaloids	199580	194970	189470	1728000	1775600	1668800	431330	380130	430070	1429500	1330500	1399600	327030	301550	331790	966980	1020100	1073800	607140	567350	483490	C00588	ko00564,ko01100
Zmgn000447	C3H7O7P	3-Phospho-D-glyceric acid	Others	Saccharides and Alcohols	163940	159360	161130	263940	204550	215880	162990	170360	149470	109200	135480	151230	139740	160630	158310	192860	161570	139870	109700	149200	168940	C00197	ko00010,ko00030,ko00260,ko00270,ko00561,ko00630,ko00710,ko01100,ko01110,ko01200,ko01230
mws0752	C11H22O2	Undecylic Acid	Lipids	Free fatty acids	234040	238330	217610	224340	199680	199410	182930	188540	180990	208180	216100	193290	207530	218250	200290	189530	186200	187540	240640	215990	209530	C17715	--
pme0137	C7H12N2O4	N-Acetyl-L-Glutamine	Amino acids and derivatives	Amino acids and derivatives	349360	542990	455340	126010	52574	69325	516550	743080	356810	169980	191690	151820	760520	615760	1131900	223310	230670	174570	363360	429480	290150	--	--
mws0237	C9H16O4	Azelaic acid	Organic acids	Organic acids	340130	303220	351630	230490	240030	242560	260440	262620	272380	1401200	827890	1273800	354740	318890	344780	159120	189170	212370	495910	412050	431220	C08261	--
mws0736	C8H16N2O3	N-Glycyl-L-leucine*	Amino acids and derivatives	Amino acids and derivatives	359390	473060	420630	63466	57182	68291	200030	203910	184310	241660	230400	235430	258090	238220	250440	60666	62967	67025	190530	227570	209540	C02155	--
mws5041	C8H16N2O3	L-Glycyl-L-isoleucine*	Amino acids and derivatives	Amino acids and derivatives	308770	337040	328140	51154	54250	44432	156310	156520	156180	177600	179650	187480	212000	189700	191590	38105	47076	42565	158660	153510	157860	--	--
pme0122	C8H16N2O3	N6-Acetyl-L-lysine	Amino acids and derivatives	Amino acids and derivatives	385760	280050	381010	59291	46431	39319	621960	538400	729310	61053	134900	115370	308150	217080	272750	80602	49064	87465	295920	238510	236320	C02727	ko00310,ko01100
Zmjp000182	C7H16N4O2	N-Monomethyl-L-arginine	Amino acids and derivatives	Amino acids and derivatives	4306100	4447300	4635500	3159600	3366300	3366500	3468500	3337300	3289100	2635400	3056000	2658000	1410800	1343700	1165100	3572000	3300800	3029400	3047700	2835600	2968900	C03884	--
pme3388	C7H16N4O2	Homoarginine	Amino acids and derivatives	Amino acids and derivatives	808630	835990	871800	579030	621060	680030	614330	665810	626610	497120	552700	508130	241940	216230	297600	660430	585720	574820	533630	590150	601510	C01924	--
pme0075	C7H11NO5	N-Acetyl-L-glutamic acid	Amino acids and derivatives	Amino acids and derivatives	42236	46154	34305	34651	31691	31514	54250	46695	50492	29482	27050	33920	60497	35499	41827	33567	44259	32689	44528	29855	45626	C00624	ko00220,ko01100,ko01110,ko01210,ko01230
pme2244	C11H11NO2	3-Indolepropionic acid	Alkaloids	Plumerane	423030	449350	499950	90798	89574	80900	475640	487790	448970	101820	95215	96162	483260	495590	490970	154600	137880	132720	338940	365800	352130	--	--
mws0193	C7H15N3O3	L-Homocitrulline	Amino acids and derivatives	Amino acids and derivatives	100970	108340	71468	44775	48679	38868	121820	118520	155930	49000	48209	39799	70028	95892	86053	74524	83015	61319	78433	83990	72548	C02427	--
pme0278	C7H14N2O4	2,6-Diaminooimelic acid	Amino acids and derivatives	Amino acids and derivatives	119360	88966	120080	106320	96045	94320	134320	137830	134100	166970	155230	160270	80979	70049	66226	110280	114280	119500	128940	113280	106220	C00666	ko00300,ko01100,ko01110,ko01230
Zmyn000453	C6H8O7	Isocitric Acid	Organic acids	Organic acids	12489000	13668000	12859000	8034000	8551900	9111200	13642000	13449000	13393000	12499000	13335000	13356000	17405000	18582000	15531000	14338000	14830000	13952000	11951000	12215000	13069000	C00311	ko00020,ko00630,ko01100,ko01110,ko01200,ko01210,ko01230
mws0281	C6H8O7	Citric Acid	Organic acids	Organic acids	9829300	10135000	10211000	7614900	6992700	6633800	10316000	14374000	12647000	7097700	8585700	8193100	14966000	13436000	11728000	9406600	10240000	10936000	11221000	10893000	10958000	C00158	ko00020,ko00250,ko00630,ko01100,ko01110,ko01200,ko01210,ko01230
Hmjp002337	C10H8O4	Isoscopoletin (6-Hydroxy-7-Methoxycoumarin)	Lignans and Coumarins	Coumarins	23902	19760	20748	35729	36191	24584	9743.8	6857.4	19628	19252	21278	18973	50008	60412	44160	79861	87085	92195	40279	27503	52552	C18079	--
pme2993	C10H8O4	Scopoletin (7-Hydroxy-5-methoxycoumarin)	Lignans and Coumarins	Coumarins	304130	304210	374980	16864	8525.3	3338	259350	264670	242990	9	9	9	109110	138010	111770	16776	9182.9	18311	105900	181970	95241	C01752	ko00940,ko01110
mws0277	C7H12O6	Quinic Acid	Organic acids	Organic acids	3955300	4165400	4521600	3074600	2543400	2806100	5211800	4021700	4707100	4215300	3980300	4160100	4985200	5920600	5695700	4091100	4931900	4439500	3220900	4201000	4051200	C00296	ko00400,ko01100
mws1189	C6H10O7	D-Galacturonic acid*	Organic acids	Organic acids	712380	647010	690270	2119200	2533900	2188800	993340	1052600	978770	2965600	3219000	3678300	784660	835150	706130	2315200	2328600	2382200	1192500	1083200	937590	C00333	ko00040,ko00053,ko00520,ko01100,ko02010
pme3705	C6H10O7	D-Glucoronic acid*	Others	Saccharides and Alcohols	657890	742930	840370	2226000	2205000	2285100	1090500	1101900	1223600	3208700	3152100	3275200	816310	855410	764470	2779000	2794100	2365200	968070	1188900	1170200	C00191	ko00040,ko00053,ko00520,ko00562,ko01100
mws0014	C10H10O4	Ferulic acid	Phenolic acids	Phenolic acids	1099600	1607200	1496200	383940	378110	354410	485120	456410	494150	371160	270520	343300	2204900	2115700	2089100	1263500	1284500	1381900	1107500	933930	1042400	C01494	ko00940,ko01100,ko01110
Lmdn003756	C10H10O4	Methyl caffeate	Phenolic acids	Phenolic acids	9630.9	11633	8385.5	6921	6277.6	10758	3688.4	3085.2	2353.5	1176.9	1925.8	3669.4	10135	7519.2	9551.9	3092.3	1925.7	2936.1	4860.3	6615	5233.1	C10477	--
Wmhn004081	C10H10O4	4,5,8-Trihydroxy-α-tetralone	Quinones	Quinones	8056.5	3762.5	4310	7008	5938	4331	92087	80191	93148	51174	133160	88023	81606	52696	55525	63895	82761	88440	83395	76326	59492	--	--
mws2104	C7H14O6	D-Pinitol	Others	Saccharides and Alcohols	19296	21551	21097	48892	46891	45442	26878	24677	32050	66742	63164	60817	28909	26576	17807	53826	48300	57265	26279	26509	26161	C03844	--
pme0534	C6H12O7	Gluconic acid	Others	Saccharides and Alcohols	2398500	2332900	2484800	3799600	3658500	3490700	1866600	1984800	1818700	8745700	9715300	9094300	2481400	2597800	2553900	9351000	10704000	10614000	2787400	2954200	2986800	C00257	ko00030,ko01100,ko01110,ko01200
Hmmn004283	C10H12O4	Dihydroferulic Acid	Phenolic acids	Phenolic acids	43415	24669	30770	33039	39794	40989	24750	18174	15061	19409	11509	15970	45784	27719	43718	104530	88942	77877	27794	26564	45780	--	--
mws0612	C10H12O4	3,4-Dimethoxyphenyl acetic acid	Organic acids	Organic acids	3585	5432.2	4247	12189	9066.5	15846	613.75	1209.5	608.5	4824.5	1807	4220.2	6579.8	1807.2	5962.8	10834	13950	19139	7244.8	7814.5	6682.2	--	--
pme3827	C9H11NO4	3,4-Dihydroxy-L-phenylalanine (L-Dopa)	Amino acids and derivatives	Amino acids and derivatives	72843	60529	61964	17884	28394	13001	33239	46575	66266	160690	185310	148110	52053	63381	74964	31308	26674	23856	78436	50521	65364	C00355	ko00350,ko00950,ko00965,ko01100,ko01110
mws0027	C9H10O5	Syringic acid	Phenolic acids	Phenolic acids	30346	33124	23857	47450	44574	52930	3203.2	2622.5	6161.2	41006	19660	24402	94002	106940	98480	240500	206950	193930	62822	83596	68917	C10833	--
pmb2497	C9H10O5	4-Hydroxy-3-methoxymandelate	Phenolic acids	Phenolic acids	8820.1	10423	7647.2	5548.2	3377.1	6728	12681	24042	15365	4033.2	4857.8	9874.9	9406.7	8999.5	5468.3	5933.5	1212.2	7284.8	12667	13456	13469	C05584	ko00350,ko01100
pmb2640	C12H24O2	Dodecanoic acid (Lauric acid)	Lipids	Free fatty acids	47077	45532	38398	73555	77515	80396	75457	81386	78148	42203	46109	38578	47028	43459	50549	152410	166450	140890	83713	69924	72484	C02679	ko00061,ko01100,ko01110
NK10251888	C8H18N4O2	NG,NG-Dimethyl-L-arginine	Amino acids and derivatives	Amino acids and derivatives	519640	519710	574740	983570	1048400	1053000	455330	451500	440790	1047000	1207800	963640	322410	354050	338980	982560	894940	943840	629130	621030	661380	C03626	--
mws0018	C10H26N4	Spermine	Alkaloids	Phenolamine	19781000	20572000	23882000	13824000	16417000	15721000	22335000	18451000	19430000	15035000	14901000	12695000	21715000	21650000	23637000	18489000	15867000	17760000	21034000	19731000	19281000	C00750	ko00330,ko00410,ko00480,ko00770,ko01100
pme2060	C10H13N5	N6-Isopentenyladenine	Nucleotides and derivatives	Nucleotides and derivatives	10975	6438.9	15152	8313.4	6399.5	11928	11480	9855.8	13709	4809.6	2827.5	2882.5	18424	17643	19284	4181.1	960.16	980.94	8332.6	8984.9	7636.2	C04083	ko00908,ko01110,ko04075
Wmhn001652	C11H8O4	3-Methoxy-juglone	Quinones	Quinones	799790	770000	782080	456410	462400	481830	905370	968900	912670	572830	616040	499730	2071600	1875600	1908700	901900	817920	901870	865770	819450	845050	--	--
Zmbp002538	C11H12N2O2	1-Methoxy-indole-3-acetamide	Alkaloids	Alkaloids	24031000	22053000	23132000	21359000	22011000	21823000	25091000	26143000	26578000	22306000	21442000	22450000	38910000	36824000	37020000	27351000	25378000	26189000	26599000	25742000	27582000	--	--
mws0282	C11H12N2O2	L-Tryptophan	Amino acids and derivatives	Amino acids and derivatives	1104700	1150400	1068900	774360	715920	771780	1368000	1358900	1309700	832820	787980	741010	2761500	2743500	2635100	1187400	1161900	1274000	1266700	1206400	1147900	C00078	ko00260,ko00380,ko00400,ko00901,ko00966,ko00970,ko00998,ko01100,ko01110,ko01210,ko01230
pmb0818	C11H11NO3	Methoxyindoleacetic acid	Alkaloids	Plumerane	184540	176500	159490	147660	144580	155910	203900	198190	192270	159890	159850	166860	348890	294610	322760	189250	207210	224500	209080	216240	202450	C05660	ko00380
pme1261	C9H19NO4	D-Panthenol	Others	Saccharides and Alcohols	56808	68415	62736	50343	51091	44459	266170	242190	241470	101920	113290	95835	52166	49232	57497	39073	47259	44882	111650	101380	110950	C05944	ko00770
Lmbn013410	C14H22O	2,4-Di-Tert-Butylphenol	Phenolic acids	Phenolic acids	101020	83908	95970	80798	74916	71167	107980	91252	93922	77973	74275	78688	113300	101240	96864	66321	64775	73951	91929	72627	86435	--	--
Zmgn002106	C11H13NO3	N-Acetyl-L-phenylalanine	Amino acids and derivatives	Amino acids and derivatives	57978	30399	49691	11664	16896	10514	48219	69510	50872	9908	14902	20412	64804	56260	82502	15186	20149	22777	51317	43772	51854	C03519	ko00360,ko01100
mws1014	C10H8O5	Fraxetin (7,8-Dihydroxy-6-methoxycoumarin)	Lignans and Coumarins	Coumarins	39256	40380	41272	51967	80019	49178	45994	41763	38400	259340	188790	212580	79641	114670	86554	164920	112850	99149	73975	103490	43881	C09265	--
Lmbp002962	C10H8O5	Isofraxetin	Lignans and Coumarins	Coumarins	32091	30541	29226	45990	50469	52618	87035	70728	72766	92966	101710	66192	189430	241110	219600	250030	206690	275720	91142	112230	79075	--	--
pme3443	C11H12O4	Sinapinaldehyde	Phenolic acids	Phenolic acids	13280	8538.4	12058	17620	26865	20550	18610	17397	12971	30983	27582	38849	35727	33730	31521	26310	27060	27018	18087	26106	28399	C05610	ko00940,ko01100,ko01110
pmb2620	C11H12O4	3,4-Dimethoxycinnamic acid	Phenolic acids	Phenolic acids	187040	163070	174730	164350	150800	138240	802910	850040	727630	359480	377290	349320	496060	548890	504630	342280	331460	333370	406430	423790	473480	--	--
mws1212	C11H12O4	Methyl ferulate	Phenolic acids	Phenolic acids	457170	517240	506110	469190	480720	457510	3110000	3212800	2652300	1223200	1189900	1220200	1480900	1450400	1383600	924520	947770	917430	1307500	1322800	1309400	--	--
Zmyn000108	C6H10O8	D-Saccharic acid*	Others	Saccharides and Alcohols	1434900	1384800	1598000	265100	358620	365540	1574700	1739100	1329500	492480	478130	462730	2504600	2344500	2477100	440670	449520	454050	1261700	1339700	1331100	C00818	ko00053,ko01100
Zmpn000199	C6H10O8	D-Galactaric acid*	Others	Saccharides and Alcohols	1469000	1350900	1599300	347180	340110	406590	1601000	1322000	1348200	577210	415800	559150	2672400	2733800	2284900	432990	484360	389450	1260300	1473200	1473900	C00879	ko00053,ko01100
Hmcn000192	C7H14O7	Sedoheptulose	Others	Saccharides and Alcohols	538960	529900	572630	348250	351240	350740	637130	564390	540920	714790	700650	640040	932220	939970	832910	445590	449500	417770	611840	577950	648790	C02076	ko00710,ko01100
Hmlp008487	C13H22O2	Blumenol C	Terpenoids	Terpene	26060	26102	25841	21998	22865	24186	18734	28545	19252	12522	17848	21655	24544	14732	26659	22486	16861	19919	20376	24440	25321	--	--
pmb2507	C5H11O7P	2-Deoxyribose-1-phosphate	Nucleotides and derivatives	Nucleotides and derivatives	109550	80248	65608	23175	28325	29192	129620	273440	200870	65195	53768	64632	120460	57738	28261	29997	31887	11769	174680	89941	86321	C00672	ko00030,ko00240,ko01100
mws0677	C12H14N2O2	N-Acetyl-5-hydroxytryptamine	Alkaloids	Alkaloids	53326	46269	52522	30414	27951	34415	89948	97142	74293	101910	132990	100240	126810	133020	121440	79103	63362	60586	66237	76401	74725	C00978	ko00380,ko01100
mws1337	C9H17NO5	D-Pantothenic Acid	Others	Vitamin	6865600	6800300	6839600	1927400	2029200	2133500	4902600	5373600	5215700	1586200	1667000	1583600	5031100	5148200	5243700	2340400	2690000	2458100	4052400	3841100	3982700	C00864	ko00410,ko00770,ko01100,ko01110
pme2755	C8H15NO6	N-Acetyl-D-glucosamine	Others	Saccharides and Alcohols	374940	386370	516090	232410	293720	227180	394070	412000	302320	177640	269810	216150	404160	338150	394340	333650	352230	278240	323730	374910	308780	C00140	ko00520,ko01100,ko02010
mws2608	C8H15NO6	N-Acetyl-D-galactosamine	Others	Saccharides and Alcohols	115550	91366	107750	338250	299970	312670	110190	90470	95999	411330	407930	396960	122760	130290	134720	291110	289320	326710	157420	151810	142500	C01132	ko00052,ko01100
mws4174	C8H15NO6	N-Acetyl-D-mannosamine	Others	Saccharides and Alcohols	164200	179160	165070	629930	603340	534090	173450	189850	167840	803290	715720	777320	226780	205620	201480	513760	547920	629690	319760	267070	265740	C00645	ko00520,ko01100
mws5042	C11H14N2O3	L-Glycyl-L-phenylalanine	Amino acids and derivatives	Amino acids and derivatives	196260	236550	216380	25580	36113	34440	111790	101940	107490	155240	125980	124450	123340	122060	129290	26505	23517	29300	114790	101980	97712	--	--
pme1194	C9H13N3O4	2'-Deoxycytidine	Nucleotides and derivatives	Nucleotides and derivatives	218330	202000	204720	24856	18932	17528	214040	215180	226090	32451	29979	35632	99216	84274	95948	26717	21744	29770	115620	93445	112480	C00881	ko00240,ko01100,ko02010
pme3882	C9H12N2O5	2'-Deoxyuridine	Nucleotides and derivatives	Nucleotides and derivatives	9	9	9	9	9	9	9	9	9	2341.6	4703.9	3980.1	9	9	9	15937	14173	16441	2959.4	3149.9	4296.7	C00526	ko00240,ko01100,ko02010
mws0021	C14H12O3	Resveratrol	Others	Stilbene	1355.3	2244.6	1133	3147.2	2543.6	2850.7	1343.1	1347.1	1060.5	905.06	752.43	605.98	1481.5	1341.2	2250.8	2107.1	1806.6	2408.3	2852.1	2249	2560.2	C03582	ko00945,ko01110
mws0119	C14H28O2	Myristic Acid	Lipids	Free fatty acids	6158300	5853400	5684300	7195000	6795600	7587500	6718400	6578800	6233600	5074300	5259000	4994500	5419000	5195800	5425100	7518800	6328200	6195900	7203900	7534800	7887100	C06424	ko00061,ko01100
pma6455	C5H11O8P	Ribulose-5-phosphate	Others	Saccharides and Alcohols	51431	52171	56044	14660	15212	11794	58553	75592	62850	14065	17862	16572	43432	53759	60163	27928	37009	25668	17627	45145	38315	C00117	ko00030,ko00230,ko00440,ko00710,ko00750,ko01100,ko01110,ko01200,ko01230
ML10174588	C15H22O2	Confertifoline	Terpenoids	Sesquiterpenoids	371790	359890	357130	309250	285710	306810	378260	371100	364490	320400	261090	274070	472600	399450	491680	355860	286360	356200	358930	345310	395130	C09376	--
mws4176	C12H16N2O3	L-Alanyl-L-Phenylalanine	Amino acids and derivatives	Amino acids and derivatives	109650	104290	105710	17919	14977	15328	44671	46174	49766	46633	39172	40882	98602	88392	82737	17110	19604	17973	50701	49202	56829	--	--
Lmhn003240	C11H10O6	Benzoylmalic acid	Phenolic acids	Phenolic acids	502860	480890	560610	92942	75452	87136	1018300	992960	910110	64527	68418	116840	1566800	1416200	1442800	278810	262640	343600	457810	670430	702960	--	--
pmn001669	C12H14O5	Methyl sinapate	Phenolic acids	Phenolic acids	4145.1	2873.6	3657.4	2883.5	3052.6	5219.4	3591	4319.5	5184.6	8942.5	7391.7	7551.4	19565	21703	16615	12056	10978	12853	6194	8442.5	9916.6	--	--
mws0221	C6H12N2O4S2	L-Cystine	Amino acids and derivatives	Amino acids and derivatives	16292	15528	19196	58907	46352	62228	17342	21980	29054	33047	29843	29990	26016	19146	20028	40528	51544	62283	21107	24004	26168	C00491	ko00270,ko01100,ko02010
pme2827	C16H32O	Palmitaldehyde	Lipids	Free fatty acids	5689900	5553900	5661600	5853100	5563900	6094000	5732200	5417800	5894400	6051600	6058700	5926300	6542600	6937800	6809900	8497200	6709700	6986300	9796600	10859000	14857000	C00517	ko00071
pme0264	C10H14N2O5	Thymidine	Nucleotides and derivatives	Nucleotides and derivatives	69069	64864	60613	46675	51989	44099	58802	56816	53945	106130	122790	114240	46578	36781	43008	36473	35424	37237	48341	54725	57824	C00214	ko00240,ko01100
mws0359	C15H30O2	Pentadecanoic Acid	Lipids	Free fatty acids	217370	238030	206230	95691	93570	72406	152180	156150	143170	158880	225780	179860	168660	177240	154430	132550	108660	89193	151500	174480	177260	C16537	--
ML10180524	C9H13N3O5	Cytarabine	Nucleotides and derivatives	Nucleotides and derivatives	3370400	2802400	2718900	1401700	1528000	1277400	2762400	3260000	2999300	1342400	1382800	1355700	2276200	2163600	2658600	1141100	1146900	1175900	2052600	2224000	2548100	C02961	--
pme3732	C9H13N3O5	Cytidine	Nucleotides and derivatives	Nucleotides and derivatives	1908500	2196600	2203900	2028900	1833300	1762000	1780400	1793100	1727600	2914700	2832500	2579200	1570800	1406700	1362300	1679300	1977400	1695000	1754600	1836900	1722800	C00475	ko00240,ko01100,ko02010
mws0976	C9H12N2O6	β-Pseudouridine	Nucleotides and derivatives	Nucleotides and derivatives	47488	52791	62684	16965	18097	22360	58712	44193	34265	33619	33204	26696	52583	66963	55549	20723	18519	23496	33240	45078	35647	C02067	ko00240,ko01100
mws0248	C9H12N2O6	Uridine	Nucleotides and derivatives	Nucleotides and derivatives	1129700	867800	1049900	326580	429780	344220	763160	737710	866180	485880	514460	532170	1191800	1189200	948720	324260	353840	300280	665930	628760	813090	C00299	ko00240,ko01100,ko02010
pme2266	C10H16N2O3S	Biotin	Others	Vitamin	19989	12876	18505	18685	16488	21723	19862	10881	4097.1	11863	14953	11888	12254	10165	4573.1	9679.1	10365	11500	16882	11546	10325	C00120	ko00780,ko01100,ko02010
Lmrj002087	C10H18N2O5	L-Isoleucyl-L-Aspartate	Amino acids and derivatives	Amino acids and derivatives	244160	268350	251360	21954	32318	32355	135390	130250	150010	115150	111680	131380	165260	158390	138530	27231	23692	24510	119490	108920	125220	--	--
Zmln001312	C12H8O6	Brevifolin	Phenolic acids	Phenolic acids	379810	317470	373610	696660	753960	730120	366060	288870	337250	357660	302570	438770	268050	294620	213230	524670	404020	332970	323970	431120	341370	--	--
pmb0323	C13H18N2O3	N-Caffeoylputrescine	Alkaloids	Phenolamine	58459	22891	25305	25663	47259	43517	22381	21268	30578	19514	13359	56651	34745	20401	27509	49279	10772	22764	31014	31279	30137	C03002	--
pma1840	C14H20NO3+	4-Coumaroylcholine	Alkaloids	Alkaloids	1948.6	431.04	629.85	3000	1905.1	429.19	4712	8458.9	3227.5	8884.3	4988.2	4365.9	2498.4	4972.5	6495.9	6533.4	7626.5	6815.5	4340.9	4929	3018.2	--	--
pme3961	C10H13N5O3	2'-Deoxyadenosine	Nucleotides and derivatives	Nucleotides and derivatives	747570	781650	682560	178790	147070	152380	477230	453840	515930	421840	410680	415060	434030	409930	515960	104700	104250	90911	406240	396310	410500	C00559	ko00230,ko01100,ko02010
Lmhn003373	C11H10O7	p-Hydroxybenzoylmalic acid	Phenolic acids	Phenolic acids	26946	29939	28806	6048	8114.1	8430.8	27588	36870	24140	5405.2	4801.8	3395.5	48620	57056	51046	6027	15692	10856	19250	17467	27107	--	--
Lmcn009122	C16H30O2	(7Z)-Hexadecenoic acid	Lipids	Free fatty acids	4810.3	5127.2	5725.2	1111.6	618.94	2259.8	3044.3	3581.5	3308.3	2846.8	3794.1	3105.3	4215.9	5752.6	4383.5	2087.6	1846	1988.1	2176.6	3674.2	3662.5	--	--
pma3101	C11H14NO6+	Nicotinate D-ribonucleoside	Others	Vitamin	6089000	6868000	6808500	3614200	4126700	3595800	5727600	5690400	5495400	4231700	3712000	3916000	3932100	3598300	3923000	3255100	3364300	3419800	4227400	4802900	5113200	C05841	ko00760,ko01100
mws1488	C16H32O2	Palmitic acid	Lipids	Free fatty acids	5798.3	5590.3	4662.5	2961.8	2210.6	3375.4	4294.2	5359.9	5708	5908.2	6374.5	6179.2	4820.2	5216.9	3975.8	4883.8	3843.1	3596.5	4797.1	3927.9	6054.5	C00249	ko00061,ko00062,ko00071,ko00073,ko01040,ko01100,ko01212
mws0120	C8H20NO6P	Choline Alfoscerate	Lipids	PC	1779700	1742200	1840000	19578000	20173000	21097000	1237100	1291200	1316900	5358600	5673200	6158900	1409600	1157800	1211400	6401600	7141100	6628300	3130700	3029000	2954500	C00670	ko00564,ko00565
Zmyn000110	C6H14NO8P	D-Glucosamine 1-phosphate	Others	Saccharides and Alcohols	20771	21024	19990	47900	18614	35710	16212	9491.4	14595	13900	41862	15826	13263	13997	18644	16231	22330	30240	15540	19229	22973	C06156	ko00520,ko01100
pme3313	C6H13O9P	D-Fructose 6-phosphate*	Others	Saccharides and Alcohols	1610600	2220400	2184300	304650	265170	289430	1436800	715310	900870	374800	406050	462300	1234300	1198600	1993500	409640	535050	369430	583130	1088200	905840	C00085	ko00052,ko00500,ko00710,ko01100,ko01110,ko01200
mws1090	C6H13O9P	Glucose-1-phosphate*	Others	Saccharides and Alcohols	859590	592740	555550	705270	614490	668520	275720	443200	493240	1680900	1425500	618660	368940	612590	736190	539670	596930	745120	711270	871980	740290	C00103	ko00010,ko00040,ko00052,ko00500,ko00520,ko00523,ko00561,ko01100,ko01110
mws0866	C6H13O9P	D-Glucose 6-phosphate*	Others	Saccharides and Alcohols	7150500	7019000	7247000	953610	940430	801920	5278600	5414400	5811300	667970	909290	823340	7246100	7325400	7743100	1101900	902230	1184600	3665800	4694600	5114700	C00092	ko00500,ko00562,ko00998,ko01100,ko01110
Cmpp007319	C15H16O4	7-Methoxy-5-Prenyloxycoumarin	Lignans and Coumarins	Coumarins	86440	102840	104860	173740	124720	269930	80963	85006	71277	59232	86552	51985	48756	50530	50914	84116	105840	111470	94999	94465	95368	--	--
Zmpn000095	C6H15O9P	Sorbitol-6-phosphate	Others	Saccharides and Alcohols	43341	33148	38047	4389.4	3808.1	5424.9	30242	36710	27214	5946.3	7789.5	9875.3	51188	40458	45719	12798	12713	10339	26087	33689	36147	C01096	ko00051,ko01100
mws0715	C13H16N2O4	Phenylacetyl-L-glutamine	Amino acids and derivatives	Amino acids and derivatives	280490	246890	302150	19457	14608	24856	4489400	5162000	4236400	19577	33936	23148	721170	908900	757990	51638	44220	52868	972250	1016700	1228000	C04148	ko00360
Lmtn004049	C15H20O4	Abscisic acid	Organic acids	Organic acids	213070	212530	198330	6658200	6461700	6407100	390540	401090	390670	6939300	7614300	8001200	471920	437930	457990	7458900	7210900	8028500	3579100	4074000	4829800	C06082	ko00906,ko01100,ko01110,ko04075
Hmsn000210	C17H30O2	Methyl 7,10-hexadecadienoate	Lipids	Free fatty acids	14480000	15189000	15796000	6303700	7130100	6777300	13860000	18208000	13412000	3290000	3717000	3452800	17534000	13266000	15496000	7579800	8170100	7951600	11491000	13594000	14423000	--	--
pme0230	C10H13N5O4	Adenosine	Nucleotides and derivatives	Nucleotides and derivatives	2341800	2135300	2143800	1027800	1091500	925680	2239600	2336700	2530800	1341900	1290100	1219300	2306500	2146000	2380800	1058100	1054000	986470	1913300	1669000	1760000	C00212	ko00230,ko01100,ko02010
pme1184	C10H13N5O4	2'-Deoxyguanosine	Nucleotides and derivatives	Nucleotides and derivatives	451780	495670	450450	77683	83165	70275	306100	310040	304470	159750	130760	155260	208030	186570	209670	41244	45612	42524	201070	174890	192440	C00330	ko00230,ko01100,ko02010
pme2890	C8H16N2O4S2	L-Homocystine	Amino acids and derivatives	Amino acids and derivatives	57374	72842	63154	17796	12225	12225	27430	20899	23496	22044	31467	32028	48438	43485	52472	15658	19835	19952	41560	37010	37928	C01817	ko00270
mws1060	C10H12N4O5	9-(Arabinosyl)hypoxanthine	Nucleotides and derivatives	Nucleotides and derivatives	883130	936420	937260	694990	769450	826600	391880	462290	402160	328650	292320	324250	680650	707150	694680	616990	544580	563920	536080	639400	685130	--	--
pmp000087	C13H16O6	2-Feruloyl-sn-glycerol	Phenolic acids	Phenolic acids	11954	10742	19875	20032	19314	29144	25446	27830	21464	48972	58105	67458	28162	33588	42953	109110	96702	103530	33167	40820	35951	--	--
mws0383	C17H32O2	10-Heptadecenoic Acid	Lipids	Free fatty acids	16822	16303	13361	592.45	2349.6	2533.5	7362.2	5423.5	3086.5	28418	30929	19065	10635	11847	9824.6	1975.6	10822	13262	16590	10500	21544	--	--
mws0914	C15H12O5	Pinobanksin*	Flavonoids	Dihydroflavonol	24477	27904	27793	47943	49535	60737	24348	25178	23606	140570	167500	173040	29514	34556	28141	67724	64642	62261	50713	68307	73827	C09826	ko00941
pme2960	C15H12O5	Naringenin chalcone*	Flavonoids	Chalcones	50161	53019	49961	123260	119400	120340	43138	44971	39700	259110	305000	250190	46820	44491	46801	96068	102890	91558	105960	99339	94675	C06561	ko00941,ko01100,ko01110
pme3475	C15H12O5	Butin	Flavonoids	Dihydroflavone	126660	118200	123260	246780	277960	250010	78462	86940	80243	335180	301640	355520	167420	155510	165340	279810	266590	279230	191470	219080	190160	C09614	ko00941
pme0376	C15H12O5	Naringenin (5,7,4'-Trihydroxyflavanone)*	Flavonoids	Dihydroflavone	76682	72571	86209	189000	179610	186420	53701	65116	61075	277990	263190	262120	131570	135910	141380	244120	244860	243090	139220	174160	187240	C00509	ko00941,ko00943,ko01100,ko01110
pme3472	C12H16O7	Arbutin	Phenolic acids	Phenolic acids	17876	21057	20398	500730	521490	586640	36196	41493	39221	857530	720500	837270	56834	61893	64712	2423700	2239500	2339900	442740	585540	633830	C06186	ko00010
Lmmn003323	C16H32O3	2-Hydroxyhexadecanoic acid	Organic acids	Organic acids	4060700	4568100	4052000	3036800	3407300	3075400	1719200	1659100	1804000	5029100	5358500	5128100	3034800	2938700	3381500	5422100	4890100	5397600	3019600	3723100	4464000	--	--
Lmgp004784	C15H14O5	Apiferol	Flavonoids	Flavonoid	182050	161180	166540	212070	221830	206760	91113	112970	92687	770680	938210	751070	112900	119060	106700	239610	278040	269780	277330	308100	282730	--	--
pme1201	C15H14O5	Phloretin	Flavonoids	Chalcones	477200	473250	530090	655580	712830	660760	984230	1055200	1030100	1347200	1031700	1295800	1682100	1665400	1824600	2019100	2139500	1991100	1018200	1275100	1522200	C00774	ko00941,ko01110
pme1712	C11H20N2O6	L-Saccharopine	Amino acids and derivatives	Amino acids and derivatives	240530	217330	190970	649080	739460	627650	977110	929850	776620	1679200	1753700	1648100	1046000	1351600	1170200	1695800	1742700	1254700	794000	858130	885440	C00449	ko00300,ko00310,ko01100,ko01110,ko01230
pmb1574	C18H28O2	9,12-Octadecadien-6-Ynoic Acid	Lipids	Free fatty acids	125060	119080	119770	90506	97444	96632	76941	77658	71327	342240	286090	346630	229800	190410	240310	148980	120730	139700	169660	153270	155870	--	--
mws1038	C11H22N2O4S	Pantetheine	Others	Others	18486	16845	18113	9	9	9	2418.2	2685.8	3671.2	9	9	9	23612	15732	16169	2762.6	2367.6	2410.6	5455.3	6543.8	7503.3	C00831	ko00332,ko00770,ko01110
Lmlp012720	C16H22O4	Dibutyl phthalate*	Phenolic acids	Phenolic acids	18246000	18322000	17553000	17642000	17067000	17168000	17690000	18803000	17216000	20375000	17335000	18928000	18811000	18185000	19205000	18218000	18663000	18328000	19011000	18416000	17800000	C14214	--
Lmxp011770	C16H22O4	Diisobutyl phthalate*	Phenolic acids	Phenolic acids	17580000	19686000	17978000	17312000	17350000	17740000	18280000	18565000	17808000	22055000	17783000	18252000	19927000	19614000	20470000	17396000	18267000	17960000	19202000	18254000	17141000	C15205	--
mws5035	C15H22N2O3	L-Leucyl-L-phenylalanine	Amino acids and derivatives	Amino acids and derivatives	21493	28408	17935	4099.6	6075.1	7907	3568.6	7539.2	3204	4679.9	5911.1	895.22	41364	37766	48457	6553	6461.1	9295.6	17884	18005	11052	--	--
mws0366	C18H30O2	γ-Linolenic Acid*	Lipids	Free fatty acids	8033200	8361000	8098400	2796300	2822400	3071300	7314600	7173900	6823000	3400300	3690400	3586000	9263700	8322600	8190900	5121900	4224700	4289000	6199200	6202700	7256500	C06426	ko00591,ko01040,ko01100
mws0367	C18H30O2	α-Linolenic Acid*	Lipids	Free fatty acids	9305900	9004600	8969800	2821200	2847900	3324300	7841200	7633300	7234900	3634700	3889500	3654800	9221900	9420700	9189900	5555000	4461700	4381800	6261800	6773000	7856400	C06427	ko00592,ko01040,ko01100,ko01110
pmb0889	C18H30O2	Punicic acid (9Z,11E,13Z-octadecatrienoic acid)	Lipids	Free fatty acids	202160	192350	195790	222250	223700	217220	213230	189520	209530	1175000	763930	894310	402510	384010	375810	359040	300210	299850	356450	406400	366580	C08364	--
Lmbn005923	C18H30O2	Crepenynic acid	Lipids	Free fatty acids	142750	141920	143360	45924	44214	50141	122340	120610	111060	54806	55837	59239	149750	159070	143850	82084	71976	68444	93693	104610	109620	C07289	ko00591
Lmhn002926	C13H12O7	p-Coumaroylmalic acid	Phenolic acids	Phenolic acids	12745	16260	19127	300660	283840	310030	42344	54981	48668	106240	63680	111690	37672	30084	38500	813940	822820	862380	221650	265170	240020	--	--
Lmhn003223	C13H12O7	Cinnamoyltartaric acid	Phenolic acids	Phenolic acids	30407	26711	32313	22556	20077	27182	37510	23109	47520	14857	12464	15714	128310	88630	96977	80907	52712	66520	29020	47534	45341	--	--
mws0629	C13H16N2O5	L-Aspartyl-L-Phenylalanine	Amino acids and derivatives	Amino acids and derivatives	108570	112670	124960	16072	16437	9357.3	79275	75787	75173	58945	53549	63074	76913	44688	65478	17704	9533	13235	51832	60418	65742	--	--
Lmbn006152	C18H32O2	(9Z,11E)-Octadecadienoic acid	Lipids	Free fatty acids	16864	16421	15245	7758.4	9032	9269.1	16769	16258	19738	16555	14330	16395	19930	18056	18696	19358	19772	17043	12959	14674	16214	C04056	ko00591
mws1491	C18H32O2	Linoleic acid	Lipids	Free fatty acids	30121000	31009000	31474000	15416000	16018000	16242000	30883000	31531000	31485000	28908000	26212000	28523000	33964000	35440000	31463000	34439000	32939000	33115000	26776000	30197000	33172000	C01595	ko00591,ko01040,ko01100
YC512118	C18H35NO	Oleamide (9-Octadecenamide)	Lipids	Free fatty acids	99039	146330	96698	28533	40877	25435	52861	42372	47299	54173	63368	27282	44046	57158	43365	27290	33755	22208	55252	46991	57694	C19670	--
mws2623	C18H34O2	11-Octadecanoic acid(Vaccenic acid)	Lipids	Free fatty acids	1876500	2017600	1895500	734760	694690	703620	2326500	2328800	2540700	3420400	2531700	3493200	2428100	2252200	2676200	3400800	3195900	3456800	1931100	2233000	3170500	C21944	--
pme1178	C10H13N5O5	Guanosine	Nucleotides and derivatives	Nucleotides and derivatives	15590000	15112000	13933000	3799800	3737700	3279100	9266800	9072600	9023500	2369900	2139200	2375500	9614700	9810600	10626000	2214700	2002700	2112200	6463900	6375600	6888400	C00387	ko00230,ko01100,ko02010
pmp001252	C17H17NO3	p-Coumaroyltyramine	Alkaloids	Phenolamine	9	9	9	670.62	3209.7	2132.8	12707	12478	9006	12332	12907	11231	6806.1	6882.5	6293.2	9	9	9	8980.7	11018	11022	--	--
mws0668	C10H12N4O6	Xanthosine	Nucleotides and derivatives	Nucleotides and derivatives	563490	591560	625450	340530	360000	355740	516640	540210	599930	142780	148230	145440	438790	442790	440330	161980	148670	174340	325090	367010	381750	C01762	ko00230,ko00232,ko01100,ko01110,ko02010
mws1489	C18H36O2	Stearic Acid	Lipids	Free fatty acids	14211000	16808000	14622000	14150000	10612000	9746700	10249000	20585000	20185000	15461000	16516000	17892000	15100000	13661000	14756000	13652000	12977000	9584000	2229300	2541700	2683000	C01530	ko00061,ko01040
Zmyn005026	C18H36O2	16-Methylheptadecanoic acid	Lipids	Free fatty acids	5544100	6644300	6143800	5983300	4549700	4346300	4394800	8739900	8297600	6479500	6248700	7455600	6215800	5712500	6030400	5427400	5251600	4106100	828300	995170	1043600	C20356	--
Lmmp004504	C15H10O6	2'-Hydroxygenistein	Flavonoids	Isoflavones	7466.4	7613.7	4479.2	5610.1	4486.9	4115.2	2919.3	4520.3	1342	7444.5	6557.5	3999.5	4516.3	5786.8	2247	3637.7	5331.2	4576.4	7278.3	3332.7	5748.2	C12134	ko00943
Lmsp004632	C15H10O6	Scutellarein (5,6,7,4'-Tetrahydroxyflavone)	Flavonoids	Flavonoid	60095	60155	48676	99862	117770	99365	202610	196120	221420	357780	326840	358190	4332.1	6919.7	9599.7	9399.8	13435	7944.9	125860	118810	141470	C10184	--
pme0088	C15H10O6	Luteolin (5,7,3',4'-Tetrahydroxyflavone)	Flavonoids	Flavonoid	28219	24755	23589	26736	20479	22028	11711	9705.3	11393	20357	18115	20853	19840	16739	16919	20277	19248	23369	32043	16759	14252	C01514	ko00941,ko00944,ko01100,ko01110
mws0062	C15H10O6	Isoluteolin (Orobol)(5,7,3',4'-tetrahydroxyisoflavone)	Flavonoids	Isoflavones	8654.3	6864.3	10122	13275	12049	8624.3	7519.2	4842.4	6809.2	10566	10353	7001.5	17301	13664	11746	23015	14923	23507	14075	11867	14136	C10510	--
pme1662	C16H14O5	5,4'-Dihydroxy-7-methoxyflavanone (Sakuranetin)	Flavonoids	Flavonoid	1773.9	1833.4	2317.9	2014.7	2564.3	2247.4	3129.4	3930.7	3595.1	3073.9	4791.7	2513.4	27153	26784	26131	53131	53290	51811	14031	13556	11402	C09833	ko00941,ko01110
mws1521	C13H18O7	Salicin	Phenolic acids	Phenolic acids	16385	15148	15568	1536.1	3076	1809	14651	11078	14201	6190.4	1861.7	7046.6	20535	24501	19616	8956.9	9659.9	9280.5	6143.4	6781.2	8867.7	C01451	ko00010
mws0064	C15H12O6	Eriodictyol (5,7,3',4'-Tetrahydroxyflavanone)	Flavonoids	Dihydroflavone	76620	70337	83837	104660	131510	135040	30743	33488	30086	1117100	1192500	1129000	58726	64203	60549	252690	254640	265350	259030	288070	303430	C05631	ko00941,ko01100,ko01110
mws1094	C15H12O6	Aromadendrin (Dihydrokaempferol)	Flavonoids	Dihydroflavonol	8527.2	9457.9	8419.1	11564	8752.3	6733.3	12579	11399	9432.4	15934	16165	18090	19858	18913	17539	19793	18256	17672	14491	10687	18975	C00974	ko00941,ko01100,ko01110
pmn001686	C16H32O4	10,16-Dihydroxypalmitic acid	Lipids	Free fatty acids	9	9	9	9	9	9	6184.5	5522.6	3905.7	3110.1	2230.4	2301.9	3872.2	3342	3594	3034.1	4134.5	3536.4	3691.5	2637.1	2855.5	C08285	ko00073
pmb3081	C6H11PO11	Glucarate O-Phosphoric acid	Others	Saccharides and Alcohols	747790	545670	626100	235990	137490	175950	828520	881960	1057800	188260	237100	225880	1077000	964620	785910	468590	545810	538570	717520	521100	741510	--	--
mws0054	C15H14O6	Catechin	Flavonoids	Flavanols	4042500	3582300	3917700	4156000	4730700	4676200	4628400	4704200	5294500	5297500	5865600	4773000	6885700	6781800	6022600	3777800	3963000	3968200	4475800	4853100	4857600	C06562	ko00941,ko01110
pmb2657	C10H18N4O6	Argininosuccinic acid	Organic acids	Organic acids	95840	94626	93863	23730	8943.9	9561.8	77225	84934	93628	21843	35858	17138	105440	112250	118600	22360	19924	31931	63435	63970	87690	C03406	ko00220,ko00250,ko01100,ko01110,ko01230
mws2120	C13H8O8	Brevifolin carboxylic acid	Phenolic acids	Phenolic acids	727760	709760	641800	2345500	2541300	2322300	395320	430960	473680	853360	827060	737770	480510	452450	566870	975210	877310	927080	1023700	1277700	907520	--	--
Zmpn003368	C18H30O3	13S-Hydroxy-9Z,11E,15Z-octadecatrienoic acid	Lipids	Free fatty acids	13557	14966	14079	7994.6	8326.6	7026.7	23839	23115	25530	30530	30833	27956	66582	57415	65424	16652	14635	14607	22732	27313	29131	C16316	ko00592
pmb2786	C18H30O3	9-Hydroxy-10,12,15-octadecatrienoic acid*	Lipids	Free fatty acids	25903	24395	20505	17398	14157	19811	36059	37059	29727	37560	37894	39055	45116	41509	36329	67172	45988	46707	32159	37142	40115	C16326	ko00592
pmb2792	C18H30O3	13-Hydroxy-6,9,11-octadecatrienoic acid	Lipids	Free fatty acids	8780.1	10254	11846	9971.9	19129	9826.5	13639	10580	8142.6	7583.5	11798	16944	13545	14458	14527	11548	11116	19557	12142	13356	15037	--	--
pmb2787	C18H30O3	9-Oxo-10E,12Z-octadecadienoic acid	Lipids	Free fatty acids	25783	23632	20657	11304	11965	14087	29601	34718	29949	41956	37306	39611	38410	36360	29482	53095	35979	38748	27650	30965	34928	C14766	ko00591
Lmbn005443	C18H30O3	13-KODE; (9Z,11E)-13-Oxooctadeca-9,11-dienoic acid*	Lipids	Free fatty acids	27273	24983	25191	16241	14812	19848	36031	39027	34817	38827	36982	37759	41567	42361	37838	67797	47722	50792	34400	37682	43141	C14765	ko00591
Lmhn102068	C13H12O8	2-O-Caffeoylmalic acid	Phenolic acids	Phenolic acids	12399	19705	18051	16361	16300	15255	49868	44542	55255	35772	38252	41449	69469	82410	101030	23457	26454	31555	36839	63250	60623	--	--
pmb2799	C18H32O3	12,13-Epoxy-9-Octadecenoic Acid	Lipids	Free fatty acids	8472.7	9368.4	8640.7	9484	8834.6	8039.6	14277	21094	17183	116650	87085	107690	13957	14612	11814	37942	36485	35989	26747	32949	34431	C14826	ko00591,ko01100
Lmbn005662	C18H32O3	9(10)-EpOME;(9R,10S)-(12Z)-9,10-Epoxyoctadecenoic acid	Lipids	Free fatty acids	2077.4	1657.9	1820	2219.8	2149.9	1589.3	1772.8	1802.1	2684.9	12064	10519	14144	3002.5	1577.4	2457.2	2774.6	2666.5	3978.8	2917.9	2910	5074.7	C14825	ko00591,ko01100
Rfmb091	C18H32O3	9S-Hydroxy-10E,12Z-octadecadienoic acid*	Lipids	Free fatty acids	66845	68807	70480	64943	67149	70059	71570	72143	75263	217520	190940	207610	103580	102240	98147	139170	120570	126480	94987	112490	120720	C14767	ko00591
Lmbn005369	C18H32O3	13(S)-HODE;13(S)-Hydroxyoctadeca-9Z,11E-dienoic acid*	Lipids	Free fatty acids	67493	66549	70822	63469	66638	69188	74696	73207	74940	202220	180570	202360	98513	98804	92830	136460	114700	125390	95701	112560	125260	C14762	ko00591
pme1474	C11H15N5O3S	5'-Deoxy-5'-(methylthio)adenosine	Nucleotides and derivatives	Nucleotides and derivatives	3197800	3336400	3507000	1036500	930300	1120600	2293900	2026500	2090500	1737400	1966700	1535700	3650300	2772800	2725200	1531700	1389100	1472200	2147100	1713300	1898800	C00170	ko00270,ko00908,ko01100
pmb0197	C11H15N5O5	N7-Methylguanosine	Nucleotides and derivatives	Nucleotides and derivatives	129300	138870	134740	54906	49715	55153	65468	63500	69435	24415	39562	47814	57282	39848	49931	19635	33728	32079	64726	60099	57949	C20674	--
Zmhn003269	C15H8O7	6-Hydroxyrhein	Quinones	Anthraquinone	14805	16185	21175	9	9	9	9	9	9	9	9	9	2207.2	2260.3	2522.1	9	9	9	4301.2	5182.2	3277.5	--	--
Zmhp003514	C16H12O6	6,7,8-Tetrahydroxy-5-methoxyflavone	Flavonoids	Flavonoid	71342	73913	84126	3445.4	2391	1905.6	1032.1	3052.2	2661.4	265.23	264.79	798.18	5861.6	6450.6	6858	5290	3049.2	3670.8	13497	13847	12440	--	--
mws0058	C16H12O6	Diosmetin (5,7,3'-Trihydroxy-4'-methoxyflavone)*	Flavonoids	Flavonoid	15625	13555	15077	21446	21337	24421	3764.7	6347.1	4204.8	24494	17919	19028	15619	14956	13533	107960	112330	101770	27421	23372	28449	C10038	--
pmp000971	C16H12O6	6-Demethoxy-7-methylcapillarisin	Others	Others	9	9	9	9	9	9	9	9	9	32891	9529.2	22812	9	9	9	9	9	9	3557.7	5046.3	3671.1	--	--
pmp000548	C16H12O6	Pratensein	Flavonoids	Isoflavones	65615	64860	76753	2954	2318.5	1880.2	2395.5	2206.1	3121.2	1250.8	786.04	803.38	5452.8	5605.4	9295	4154.9	4142	5227.6	12450	10124	13451	C10520	ko00943
pmp000001	C16H12O6	Hispidulin (5,7,4'-Trihydroxy-6-methoxyflavone)*	Flavonoids	Flavonoid	9334.6	14417	10401	20051	16858	18070	3400.5	3749.3	2984.2	17845	19312	21175	9683.1	12303	12637	118250	118450	121670	29503	25497	30392	C10058	--
Zmhn001926	C13H16O8	1-O-Salicyl-D-glucose	Phenolic acids	Phenolic acids	18627	28157	17993	95276	105850	113090	338200	374630	261730	572020	683770	559050	324550	397110	320880	668570	733860	765220	246100	280330	230000	--	--
Zmhn001358	C13H16O8	4-O-Glucosyl-4-hydroxybenzoic acid	Phenolic acids	Phenolic acids	35242	28824	34854	302410	318950	417260	238750	205580	274200	308820	240320	267980	288060	298370	287310	1431300	1474600	1585200	409040	459660	383090	--	--
pmb3142	C13H16O8	Salicylic acid-2-O-glucoside	Phenolic acids	Phenolic acids	1315200	1228000	1404100	4364300	4407800	5734900	1504700	1540800	1581600	6392600	5282700	4716600	2819400	2941200	2887000	21225000	16077000	15705000	4472600	7248400	7287700	--	--
mws2367	C14H20O7	Salidroside	Phenolic acids	Phenolic acids	6151.3	4155	5541.8	10839	4447.3	3031.9	16341	6080.8	10004	49000	44547	47754	17285	13437	13281	61477	50579	57836	14664	26340	21692	C06046	ko00350,ko01100
Zmyn005384	C18H36O3	2R-Hydroxyoctadecanoic Acid	Lipids	Free fatty acids	5400.4	6063.2	5490	19263	19453	21328	7499.2	6401.4	7602.8	35621	29685	32332	6418.3	7133.3	7690.6	35041	35206	38622	13379	17229	21778	C03042	--
Lmqn008288	C18H36O3	3-Hydroxyoctadecanoic Acid	Lipids	Free fatty acids	144220	147050	128790	128080	122190	127930	161150	138320	143510	217650	347420	191530	136940	146750	150830	158840	153410	138510	150520	192160	208220	--	--
pmb3079	C8H16NO9P	N-Acetyl-D-glucosamine-1-phosphate	Others	Saccharides and Alcohols	100280	83418	89031	41050	58657	55100	59324	62095	62722	45473	47854	35878	88165	74463	88902	51505	38487	63824	60820	60989	69871	C04256	--
pme2246	C14H6O8	Ellagic acid	Tannins	Tannin	8312500	6923300	6692000	12094000	13157000	12007000	8191900	8823400	8314800	12654000	14933000	10973000	6100600	5484900	7487600	12490000	12316000	11513000	7580700	13151000	10349000	C10788	--
Hmyp002315	C15H10O7	3,5,7,4'-Tetrahydroxy-Coumaronochromone	Others	Others	9	9	9	167370	169570	214710	632460	573710	600790	243210	331270	237090	532820	489850	707600	364290	420610	466550	411770	348260	392580	--	--
pme2954	C15H10O7	Quercetin	Flavonoids	Flavonols	42956	30036	35622	33370	36097	28639	33627	50314	56030	47186	39014	59030	132460	154970	155620	96200	92002	107230	53918	71000	59505	C00389	ko00941,ko00944,ko01100,ko01110
mws1033	C16H14O6	Homoeriodictyol	Flavonoids	Dihydroflavone	17502	18114	18007	30473	36043	33483	3667.3	5779.5	3281.4	31020	27367	25563	11819	14511	17488	52533	43868	40402	19688	21542	19112	C09756	ko00941
Cmsp004086	C16H14O6	Dihydrokaempferide	Flavonoids	Flavonols	178830	70509	90978	251970	133980	195420	260860	676030	301120	703520	302640	550740	276000	491370	175090	472510	583320	697640	267010	411350	316040	--	--
mws0463	C16H14O6	Hesperetin	Flavonoids	Dihydroflavone	6493.1	7426.1	6848.1	12664	12068	10685	1424.4	916.64	1416.1	10760	11761	11559	6469.6	7035.5	6248.1	18968	16702	18175	5680.9	9044.6	8326.5	C01709	ko00941
mws1375	C12H21N3O6	Nicotianamine	Amino acids and derivatives	Amino acids and derivatives	194890	203370	126690	516050	606180	586800	143460	174300	93910	851620	766290	987510	196820	188200	246380	566410	723810	601360	292640	233480	296590	C05324	--
mws0044	C15H12O7	Dihydroquercetin(Taxifolin)	Flavonoids	Dihydroflavonol	247280	232370	281710	216940	205210	178910	271110	286260	256410	597040	542440	548070	387600	374960	378880	177400	212590	173540	255750	293380	376010	C01617	ko00941,ko01100,ko01110
Hmqn003268	C15H12O7	5,7,3',4',5'-Pentahydroxydihydroflavone	Flavonoids	Dihydroflavone	11308	6790.8	9001	4797.7	19247	15836	14071	15641	16412	27037	28372	30284	17464	23205	12141	25400	24976	28724	10841	14512	22185	--	--
Hmdn001963	C14H10O8	Methyl Brevifolincarboxylate	Others	Others	334810	337470	390140	89770	105520	78064	574480	604610	441820	176120	210410	267590	252390	305520	208470	140330	141980	128380	270570	322610	322610	--	--
mws0042	C15H14O7	Epigallocatechin	Flavonoids	Flavanols	180560	186000	262040	92925	86487	80528	116570	112700	106740	83783	105660	81650	77398	80193	70753	48631	42103	43428	71246	98089	109660	C12136	ko00941,ko01110
mws0049	C15H14O7	Gallocatechin	Flavonoids	Flavanols	1718800	1885600	2044000	1082900	1215100	1217500	1019000	1243000	1060300	971900	861250	782550	436990	486920	423930	306320	277770	262290	1052600	951010	944120	C12127	ko00941,ko01110
pmn001610	C20H36O2	Eicosadienoic acid	Lipids	Free fatty acids	27341	25563	18389	9	9	9	21467	21127	21444	36859	32152	33798	26896	29872	32274	10951	8573.4	10283	14372	20786	23724	C16525	ko01040
Lmhn003074	C14H14O8	Feruloylmalic acid	Phenolic acids	Phenolic acids	65684	59019	65464	156390	167220	155980	34616	38653	25797	72964	48932	78700	124330	124920	166030	301800	287670	217550	120020	111620	153100	--	--
pme3967	C12H17N5O5	2-(Dimethylamino)guanosine	Nucleotides and derivatives	Nucleotides and derivatives	283510	292210	260500	231870	209990	220120	175570	170600	181730	351210	364670	389760	166650	165520	178850	380750	327010	376250	250850	294810	264130	--	--
mws0636	C18H20N2O3	L-Phenylalanyl-L-phenylalanine	Amino acids and derivatives	Amino acids and derivatives	7314.8	9263.9	5066.2	2592	5227	5236.9	9869	9539	6986.9	11243	10749	13251	14189	13912	15396	12147	5176	8482.2	7440	6207	7670.1	--	--
Lmbn004685	C18H32O4	5S,8R-DiHODE; (5S,8R,9Z,12Z)-5,8-Dihydroxyoctadeca-9,12-dienoate	Lipids	Free fatty acids	7172.2	6909.2	7800	8735.2	6922.8	8112.7	6607.3	9049.7	8457.4	6501.5	7850.9	9694.8	8155.8	9758.5	9580	8836.6	8811.3	10031	7463.1	9699.3	8755.7	C20186	ko00591
pmn001689	C18H32O4	9-Hydroxy-12-oxo-15(Z)-octadecenoic acid	Lipids	Free fatty acids	3621	5465	2912.8	3798.8	3435.5	5030.3	4935.1	6165.4	5657.8	14317	15230	15722	7834.1	8780.3	6498	17531	11276	13648	7708.3	7928.2	10729	C21924	ko00592,ko01110
Cmzp002057	C14H18O8	6-O-Acetylarbutin	Phenolic acids	Phenolic acids	20257	16652	23885	6671.6	8595.5	6848	15537	11880	13801	3499.3	2119.9	4156.9	20383	17265	10150	19643	26625	25155	13029	13313	14730	--	--
Lmyn002403	C14H18O8	Mandelic acid-β-glucoside	Phenolic acids	Phenolic acids	44057	43942	42976	76180	47522	51152	71358	84735	61705	155560	147560	155860	226660	198080	225560	247800	247150	248610	106780	129760	131360	--	--
Lmbn005487	C18H34O4	12,13-DHOME; (9Z)-12,13-Dihydroxyoctadec-9-enoic acid	Lipids	Free fatty acids	4591.3	3257.6	3766.3	4506.3	4603.3	4770.2	5039	5412.9	4819.3	9543.7	9505.8	9411.6	5600	7019.6	4286.8	6140	3991.2	4688.9	5609.6	6408	5198.9	C14829	ko00591
Lmmn004912	C16H12O7	3-O-Methylquercetin	Flavonoids	Flavonols	120270	127650	134060	114760	104510	90808	11319	15323	10261	53562	30308	48705	461820	466050	536310	433550	394890	366970	173220	204490	232210	C04443	ko00944
mws0066	C16H12O7	Isorhamnetin	Flavonoids	Flavonols	5025.1	4903.8	5881.5	3929.8	4275.3	3917	2916	868.48	2304.3	5019.4	3593.7	4601	12821	10773	13389	9899.6	9814.7	8277.2	3427	5310.3	5710.4	C10084	--
Lmdp003808	C16H12O7	Azaleatin (5-O-Methylquercetin)	Flavonoids	Flavonols	9595	14565	16576	13847	22070	16224	9	9	9	15145	14120	13408	17927	12497	18229	43542	27683	28183	12820	21623	24379	C10022	--
pmp000003	C16H12O7	Nepetin (5,7,3',4'-Tetrahydroxy-6-methoxyflavone)	Flavonoids	Flavonoid	572710	567980	635820	442810	413190	399900	66236	66526	66003	176560	129700	171330	1761800	1706600	1686200	1328600	1308200	1160000	654740	722030	715360	--	--
pmn001367	C13H16O9	Protocatechuic acid-4-O-glucoside*	Phenolic acids	Phenolic acids	47897	43701	69521	281670	288600	339920	194650	225060	217800	690900	703070	807820	409100	342810	435300	754360	677600	757980	317050	387210	436040	--	--
pmb2871	C13H16O9	1-O-Gentisoyl-D-glucoside*	Phenolic acids	Phenolic acids	22109	27763	29650	526780	442520	407860	38633	33352	20768	518980	537960	478140	114340	109410	110750	398670	313090	410920	176370	270380	206410	--	--
mws0744	C15H12O8	Dihydromyricetin (Ampelopsin)	Flavonoids	Dihydroflavonol	9953.2	20469	12495	12066	17790	9109.5	18567	10738	11908	7461.2	2847.8	8557.8	17537	7487.2	13640	9	9	9	17598	8618.5	14212	C02906	ko00941,ko01110
pmb3075	C16H16O7	3-O-p-Coumaroylshikimic acid	Phenolic acids	Phenolic acids	6553.2	7735.5	7160	8943.2	9556	7144	38193	35223	29205	42288	32804	36378	4039.6	13704	9536	14895	13113	6882	11041	19660	22082	--	--
pmb0751	C16H16O7	Trans-5-O-(p-Coumaroyl)shikimate	Phenolic acids	Phenolic acids	51340	37916	63980	39048	28641	27938	84184	68312	55536	63961	46846	65758	45990	43363	40087	25712	27381	29191	47567	51831	46858	C02947	ko00940,ko00941,ko00945,ko01100,ko01110
mws0582	C11H19N3O6S	S-(Methyl)glutathione	Amino acids and derivatives	Amino acids and derivatives	62941	66341	60054	14203	17434	10421	34212	44068	58322	9323.4	10486	17546	37621	46275	23538	13614	14669	26800	58776	32716	30414	C11347	--
pmn001513	C14H10O9	Digallic Acid	Tannins	Tannin	998610	845090	973640	560740	537740	592140	1140300	1019100	1028000	735790	490130	622370	1463200	1183100	1329800	1526000	1691100	1668600	772610	886470	1114900	C01572	--
pme3174	C9H14N3O8P	Cytidine 5'-monophosphate(Cytidylic acid)	Nucleotides and derivatives	Nucleotides and derivatives	34682	32051	32896	25192	32222	21152	37073	24988	25367	16231	15000	14633	31978	17816	15401	15893	30708	26527	20600	21790	26203	C00055	ko00240,ko01100
pme2074	C18H29NO4	(-)-Jasmonoyl-L-Isoleucine	Organic acids	Organic acids	153470	153020	171470	15552	13315	13514	218510	232090	217620	75357	75353	75576	313860	326220	344510	11712	12218	13567	108310	141170	158020	C18699	ko04075
pme3188	C9H13N2O9P	Uridine 5'-monophosphate	Nucleotides and derivatives	Nucleotides and derivatives	39144	28256	33476	13812	15832	15286	30982	26860	17412	9573.1	10961	10760	29994	28691	26799	11024	12653	7571.1	17198	20812	16717	C00105	ko00240,ko01100
mws0983	C20H39NO2	N-Oleoylethanolamine	Alkaloids	Alkaloids	851760	863760	790390	1309400	1429700	1383900	364670	359500	358590	3432300	2842100	2863300	666610	669940	690100	2158300	1890600	2326500	1362500	1427100	1514100	C20792	--
pmn001516	C14H14O9	5-Galloylshikimic acid	Phenolic acids	Phenolic acids	18006	10323	16267	26416	21695	26607	39478	45914	24900	39024	38723	46593	44573	28959	30271	30428	44005	34074	24504	37387	32641	--	--
Lmhn002140	C14H14O9	Feruloyltartaric acid (Fertaric acid)	Phenolic acids	Phenolic acids	26877	36009	14509	13794	16535	14483	21403	51690	29201	21989	6292.9	11729	75419	72438	71718	26609	14009	22537	20811	28415	46215	--	--
pmn001515	C14H14O9	3-Galloylshikimic acid	Phenolic acids	Phenolic acids	6979.8	6426.3	6843.3	9551.9	7394.8	7805.6	13351	11482	15195	11163	13406	14692	18844	17044	15579	13520	12107	13152	9277.3	10395	5669.6	--	--
pmn001419	C15H18O8	1-O-[(E)-p-Cumaroyl]-D-glucose	Phenolic acids	Phenolic acids	178870	147740	223620	175960	184760	238570	3621600	3859200	3656500	2708400	3180900	2833700	1918500	1848700	1987800	949380	1057800	1049600	1562200	1577200	1579900	--	--
Zmhn002301	C15H18O8	p-Coumaric acid-4-O-glucoside	Phenolic acids	Phenolic acids	201030	189020	225280	250210	258180	262020	4726300	4004000	4710600	3186700	3843500	3842300	2200500	2237500	2271100	1287300	1202400	1163300	1701200	2093300	2161000	C06739	--
Lmsp011263	C18H16O6	6-Hydroxy-5,7,4'-trimethoxyflavone	Flavonoids	Flavonoid	9	9	9	9	9	9	9	9	9	9	9	9	9	9	9	129060	129810	114510	17306	21720	21990	C14985	--
Lmtn002233	C15H20O8	Androsin	Others	Others	36754	35310	31289	37716	31013	43016	97289	92163	70311	65334	74537	62257	160380	182550	151230	332520	318350	320270	75705	104160	107450	--	--
pmn001690	C16H24O7	3-Hydroxy-4-isopropylbenzylalcohol-3-O-glucoside	Phenolic acids	Phenolic acids	9	9	9	763080	625140	543690	9	9	9	262850	227480	256420	9	9	9	461610	445850	446230	180130	207670	244710	--	--
pmn001691	C18H32O5	9,12,13-Trihydroxy-10,15-octadecadienoic acid	Lipids	Free fatty acids	82220	91020	97469	130810	129440	122670	128470	120100	126860	1446300	1535500	1504300	264180	278120	294300	176000	178400	192700	350020	407160	476540	--	--
mws0884	C10H12N5O6P	Cyclic 3',5'-Adenylic acid	Nucleotides and derivatives	Nucleotides and derivatives	33363	33661	30522	9040	12865	10108	25203	33500	27456	12343	11902	10986	33043	35448	34792	8718.5	7273.4	11559	20145	21538	21399	C00575	ko00230,ko01100
Lmzp004885	C17H14O7	Tricin (5,7,4'-Trihydroxy-3',5'-dimethoxyflavone)	Flavonoids	Flavonoid	81762	78586	98969	3675.7	1826.4	3320.3	1126.6	1744.1	2653.1	2008.9	2381.5	2030.1	17034	19545	21554	12571	11560	8316.1	21378	19365	16899	C10193	--
Lmcp004369	C17H14O7	Quercetin-3',4'-dimethyl ether	Flavonoids	Flavonols	2961.4	5282.5	4584.9	4339.3	5035.6	1355.4	29563	24175	42580	41161	49990	37477	22380	5650.5	18420	38437	32222	36887	20413	15370	30850	--	--
pmp000004	C17H14O7	4',5,7-Trihydroxy-3',6-dimethoxyflavone (Jaceosidin)	Flavonoids	Flavonoid	226700	240950	280960	47418	47942	47739	9148.9	9350.8	8223.5	24449	15902	24933	329830	339620	315620	229100	226110	202810	135250	128370	134590	--	--
mws0917	C17H14O7	3,7-Di-O-methylquercetin	Flavonoids	Flavonols	3091.5	2925.6	2406.5	32339	42930	40651	2503.8	2594.1	1955.2	264740	196870	240220	29955	26078	33591	27425	22496	22496	46772	59953	59792	C01265	ko00944
Zmhn001883	C14H18O9	Vanillic acid-4-O-glucoside	Phenolic acids	Phenolic acids	40582	45669	38612	34747	34976	36234	36386	37100	34848	114210	95754	130160	45182	43338	33669	78933	85453	81587	54538	57563	73292	--	--
Lmmn003663	C14H18O9	5-Glucosyloxy-2-Hydroxybenzoic acid methyl ester	Phenolic acids	Phenolic acids	101970	131150	117140	326280	265940	320290	109040	135060	99115	397220	377680	422440	119860	104720	129350	302880	328970	371440	154660	244000	221210	--	--
Lmtn002565	C14H18O9	1-O-Vanilloyl-D-Glucose	Phenolic acids	Phenolic acids	42132	39950	62932	184780	230180	137110	36228	43348	46711	125300	117680	187530	160630	162220	161050	401120	330670	400250	123730	102810	155280	C20470	--
pmn001517	C15H22O8	3,4,5-Trimethoxyphenyl-1-O-Glucoside	Phenolic acids	Phenolic acids	13612000	14935000	13037000	19393000	17383000	18517000	11186000	12661000	11674000	20867000	20430000	21623000	16856000	16791000	16972000	26832000	23733000	23046000	15348000	17468000	20587000	--	--
Hmqn003054	C18H34O5	9,10,11-Trihydroxy-12-octadecenoic acid	Lipids	Free fatty acids	20945	21763	21258	52574	54915	51603	24051	25564	26755	732770	724100	708990	61076	61774	72802	56845	55917	62806	148350	182620	186720	--	--
pmn001694	C18H34O5	9,10,13-Trihydroxy-11-Octadecenoic Acid	Lipids	Free fatty acids	325180	343860	335800	819710	793430	761130	437430	436660	428850	9729300	10199000	9697800	1117800	1040600	1150300	866940	890420	912630	2069300	2335800	2658500	C14835	ko00591
Lmbn003970	C18H34O5	9,12,13-TriHOME; 9(S),12(S),13(S)-Trihydroxy-10(E)-octadecenoic acid	Lipids	Free fatty acids	24910	25904	24468	55442	53306	54053	31215	28793	31037	665880	598080	621610	87829	73759	82622	63692	63119	72374	131360	167270	177690	C14833	ko00591
pmp001284	C19H38O4	Monopalmitin	Lipids	Glycerol ester	16147	19012	14169	15508	10506	13190	15689	16645	16857	18090	16349	15351	17532	13695	15516	9025.6	8801.6	13595	17549	14953	18599	--	--
pme3184	C10H14N5O6P	2'-Deoxyadenosine-5'-monophosphate	Nucleotides and derivatives	Nucleotides and derivatives	53984	34719	40447	30188	31274	25458	109650	128760	139040	105960	129470	123190	84031	86778	79665	49939	57206	54265	77600	73365	81068	C00360	ko00230,ko01100
pmb0789	C14H21NO8	Pyridoxine-5'-O-glucoside	Others	Vitamin	130770	148210	144770	106610	116170	118870	559000	618340	684220	457600	461840	394690	348250	332600	374650	244580	289510	268980	309120	345000	332140	C03996	--
pmc0066	C10H13N4O7P	2'-Deoxyinosine-5'-monophosphate	Nucleotides and derivatives	Nucleotides and derivatives	398650	474030	386630	13676000	10092000	11219000	378010	461800	433390	17036000	17675000	15829000	399750	360370	345380	7431300	6407800	7429300	1586600	1528400	1505100	C06196	ko00230
pmn001518	C13H16O10	1-O-Galloyl-D-glucose	Tannins	Tannin	21047000	20334000	22507000	17652000	19103000	17310000	16275000	16701000	17784000	14765000	14031000	16601000	15738000	16486000	16501000	19582000	17953000	17396000	15174000	17395000	18627000	C01158	--
Lmfn000604	C13H16O10	6-O-Galloyl-D-glucose	Tannins	Tannin	45146000	53141000	56268000	55877000	57573000	57498000	42398000	45164000	39197000	61154000	57061000	57721000	37467000	37461000	36624000	62733000	52210000	61877000	41362000	45213000	56145000	--	--
Zmhn001703	C13H16O10	5-O-Galloyl-D-hamamelose	Tannins	Tannin	51967000	58359000	57757000	57453000	59508000	62505000	45604000	50818000	40021000	65339000	64850000	68468000	38290000	38038000	42826000	64350000	54326000	61897000	44390000	56292000	52362000	--	--
Hmln000873	C13H16O10	2-O-Galloyl-D-glucose	Tannins	Tannin	17024000	17676000	17435000	14801000	16292000	15567000	13474000	14087000	14538000	14353000	13485000	14922000	14459000	13937000	12970000	16177000	16613000	16293000	13566000	15634000	17012000	--	--
Hmln000659	C13H16O10	3-O-Galloyl-D-glucose	Tannins	Tannin	47667000	52743000	54479000	61627000	58258000	54528000	38630000	42926000	42659000	66778000	64842000	63240000	41706000	38877000	39947000	62282000	58626000	59560000	42702000	52091000	56223000	--	--
Lmmn001294	C14H20O9	Koaburaside	Phenolic acids	Phenolic acids	28276	26259	37239	223810	200280	201950	29408	33590	37087	410900	366430	351590	82482	92296	87700	315330	312720	341450	171320	162580	172700	--	--
mws0675	C11H15N2O8P	β-Nicotinamide mononucleotide	Nucleotides and derivatives	Nucleotides and derivatives	80816	117650	130650	236910	183590	185160	49318	55334	47515	226220	208690	215890	119870	75984	72479	82622	128620	125640	84459	93873	81022	C00455	ko00760,ko01100
Zmhn005413	C15H12O9	p-Dimeric galloyl methyl ester	Phenolic acids	Phenolic acids	89944000	90417000	95095000	32414000	42321000	37206000	27935000	32821000	31803000	17304000	22207000	20683000	40946000	40696000	44666000	33700000	34390000	36602000	42397000	47050000	58101000	--	--
pmn001519	C15H12O9	Galloyl Methyl gallate	Tannins	Tannin	31834000	27117000	28782000	9041500	9984400	9243200	8097400	7726500	7433200	4310900	5544500	4242500	12691000	13036000	13275000	9764800	8464000	8434200	11802000	13705000	15630000	--	--
Hmln002806	C16H16O8	5-O-Caffeoylshikimic acid	Phenolic acids	Phenolic acids	4112.5	13578	10598	12908	14625	12867	17423	18760	18205	32492	21637	34018	7038.8	15846	12526	9494.5	14102	10732	19322	14664	18144	C10434	ko00940,ko00941,ko00945,ko01100,ko01110
pmb0382	C19H14O6	O-Feruloyl 4-hydroxycoumarin	Lignans and Coumarins	Coumarins	6920500	6209400	7036300	2026300	3128600	2557100	5811900	6377900	4929200	1675700	1914000	1925600	6854300	7157400	7399100	2599300	2375600	2862700	3339200	3969800	3606600	--	--
pmb1207	C19H14O6	O-Feruloyl 3-hydroxycoumarin	Lignans and Coumarins	Coumarins	4696.5	5187.1	4489	16911	12386	14124	9	2087.8	1374.4	13082	8627.2	13219	2410.3	4176.6	3470.7	22076	8845.8	24465	7737.4	8349.8	12598	--	--
Cmhp005227	C16H18O8	4,8-Dihydroxy Naphthol-1-O-glucoside	Quinones	Quinones	780600	663990	1141900	2624800	2462800	2539700	3758000	3067700	3373900	5569200	4933500	4597600	2977900	3023500	2358100	3429900	3552700	3541600	3313000	3225900	2888100	--	--
pmb3068	C16H18O8	1-O-p-Coumaroylquinic acid	Phenolic acids	Phenolic acids	773960	772500	789320	362080	331480	365440	4093000	4679400	5159900	1056700	1573500	1713900	560080	591410	563850	681390	820600	692280	1332900	1552000	1578000	--	--
pma6460	C16H18O8	4-O-p-Coumaroylquinic acid	Phenolic acids	Phenolic acids	53454	44705	33424	9	9	9	128790	194240	197680	9	9	9	38964	45324	38972	9	9	9	55443	64170	78792	C10441	--
Zmyn000083	C6H14O12P2	D-Glucose 1,6-bisphosphate	Others	Saccharides and Alcohols	36071	35201	31613	15874	16679	15568	34787	31550	30693	16996	20165	19699	31795	30055	29321	16544	13546	17370	20075	26065	27779	C01231	ko00500,ko01100
pme3311	C6H14O12P2	D-Fructose-1,6-biphosphate	Others	Saccharides and Alcohols	53496	68893	66086	33635	28407	27801	39362	32846	52681	31867	35970	41988	70795	87029	70690	31021	26597	29497	30178	42556	42575	C00354	ko00400,ko00710,ko01100,ko01110,ko01200
mws1015	C15H16O9	Esculin (6,7-DihydroxyCoumarin-6-glucoside)	Lignans and Coumarins	Coumarins	286990	357000	471660	399000	528240	484950	73588	64982	73124	188710	121080	115620	970820	1185300	1135300	945450	901150	817330	477490	466890	510870	C09264	--
Lmbn001162	C15H16O9	Esculetin-7-O-glucoside	Lignans and Coumarins	Coumarins	6931.9	6466.6	11202	11857	4518.6	9802.6	224590	231630	213730	198140	226230	191870	80530	79240	71073	86502	86677	109240	94529	102350	121010	--	--
pma0149	C15H16O9	Sinapoyl malate	Phenolic acids	Phenolic acids	15534	11062	15573	25698	32935	25222	821.33	490.22	326.57	1437.8	1466.7	1558.5	4248.8	653.15	2455.3	1804.9	2376.7	817.26	4914.7	9011.3	5556.1	C02887	ko00940
Wmhn004001	C16H20O8	4,5-Dihydroxy-α-tetralone-4-O-glucoside	Quinones	Quinones	611800	578380	687950	665400	714800	750570	6583700	4739200	5626300	5813100	5983800	5314400	2414500	2614400	2548500	3387500	2791800	3095200	2847500	2816900	3439400	--	--
pmn001420	C15H18O9	1-O-[(E)-Caffeoyl]-D-glucose	Phenolic acids	Phenolic acids	987810	1076600	969240	1007700	987630	928590	2261300	2126800	2218500	3187600	3078200	2663300	1643800	1882100	1694200	1861500	2511900	1847200	1418100	1891100	1914800	--	--
Zmhn001793	C15H18O9	6-O-Caffeoyl-D-glucose	Phenolic acids	Phenolic acids	1109800	1405200	1247400	920880	1081200	1134000	4298400	4274000	4476600	4524700	4125600	4602800	2653200	2689500	2776800	2372100	2179600	2588500	2471100	2721500	2930300	--	--
Lmsp009872	C19H18O6	5,7,3',4'-Tetramethoxyflavone	Flavonoids	Flavonoid	3273.2	2767.1	3135.5	1824.5	1634.9	3395.9	1739	2220.4	2331.9	12135	15818	16084	3087.7	11109	3452.8	671360	699100	597470	140000	155910	163990	--	--
Hmxp008141	C19H18O6	5,7,8,4’-Tetramethoxyflavone	Flavonoids	Flavonoid	5011.4	5606.6	6669.6	4171.9	4424.9	5248.9	4022.8	6702.8	4878.4	23878	33667	26300	7766	17322	6110.1	1380400	1475400	1294100	286170	305430	344370	--	--
mws1080	C12H22O11	Galactinol	Others	Saccharides and Alcohols	7577300	7990700	7546700	9654100	7043000	7690200	6938100	7730300	6062100	4542800	6005500	5497100	8465500	8639700	8516900	9109400	9784100	11549000	6866400	8060900	9237500	C01235	ko00052,ko01100
Lmsn000381	C12H22O11	D-Maltose*	Others	Saccharides and Alcohols	1945100	2300400	2253100	2422500	1807100	2072900	2484400	2278300	2711300	1151800	1803300	1213200	1848700	2147200	2664000	2297600	3097600	3055900	2475800	2321400	2161600	C01971	--
mws0264	C12H22O11	D-Trehalose*	Others	Saccharides and Alcohols	1308300	1758300	1627200	2167000	1691800	2263400	1359400	1085500	1088400	1300400	1493600	1097500	1273100	1570800	1501800	2049400	2163900	2466400	1982700	1753200	2101900	C01083	ko00500,ko01100,ko01110,ko02010
pme0519	C12H22O11	D-Sucrose*	Others	Saccharides and Alcohols	3446200	4639400	3986000	4151800	3704700	3657100	3255100	3361800	2726500	2580800	2287100	2496700	4069900	4725000	3995800	4700000	4890100	6019200	4019400	4350600	4247900	C00089	ko00052,ko00500,ko01100,ko01110,ko02010
Zmjn000425	C12H22O11	D-Lactulose	Others	Saccharides and Alcohols	2801500	3380100	3710600	1117700	949160	849790	2198100	2303000	2099100	823860	828970	772030	2593100	2401100	2954100	1184200	1364900	1372700	1646500	2221000	2349700	C07064	--
mws5038	C12H22O11	Isomaltulose*	Others	Saccharides and Alcohols	2213800	3018700	2830900	2931300	2051200	2956600	2604400	2559000	3001000	1224400	1588800	1341900	3708300	3450700	2755700	2813000	2986600	4970200	2343700	2803000	2847400	C01742	--
MA10039641	C12H22O11	Lactobiose	Others	Saccharides and Alcohols	1673000	1629800	2785000	542870	409910	418150	1376300	1869900	2070500	261330	296600	292910	1980600	2085200	2409000	438440	805220	623410	944010	1686700	1443700	C00243	ko00052,ko01100,ko02010
mws1333	C12H22O11	Melibiose	Others	Saccharides and Alcohols	1456600	1459600	1526800	1364400	1237900	1359100	1123600	1322300	1548900	764490	769580	809690	1400900	1867200	1724800	1217200	1501800	2042600	1289800	1401000	1491900	C05402	ko00052,ko01100,ko02010
mws0906	C16H22O8	Coniferin	Phenolic acids	Phenolic acids	278180	274070	309250	269460	248320	212030	2830200	3131600	3864800	1995900	2455200	1911300	1515700	1507800	1517300	786900	643600	853140	1290700	1318100	1230400	C00761	ko00940
pmb2211	C19H38N2O3	Cocamidopropyl betaine	Alkaloids	Alkaloids	328800	361040	344210	27676	34016	31941	701610	753760	823880	119850	131220	121960	355820	311720	324540	49739	50372	42721	285270	276710	331160	--	--
pmp000786	C18H16O7	Eupatorin (5,3'-Dihydroxy-6,7,4'-trimethoxyflavone)*	Flavonoids	Flavonoid	2516.8	1242.4	656.1	9	9	9	9	9	9	4045.8	6642.4	5137.1	595.08	2160.6	731.91	328940	380410	338740	44549	55783	58526	--	--
mws1474	C18H16O7	5,7-Dihydroxy-3',4',5'-trimethoxyflavone	Flavonoids	Flavonoid	2435.1	1848	2958.5	9	9	9	9	9	9	6634.5	9942.5	10802	639.93	4296.1	896.23	831030	887670	712870	106820	128940	135790	C19807	--
pmp000006	C18H16O7	Eupatilin (5,7-Dihydroxy-3',4',6-Trimethoxyflavone)*	Flavonoids	Flavonoid	3212.7	2692.9	2641.8	959.57	571.82	1152.8	1023.6	1472.5	766.28	3787.7	8731.4	8066.1	555.87	3589.3	768.43	611660	643470	571430	84392	100230	97323	C10040	--
Lmmn000774	C15H20O9	Dihydrocaffeoylglucose	Phenolic acids	Phenolic acids	683230	771330	800780	787380	684830	673110	837660	922070	989590	937990	877630	910940	637880	711310	629680	685070	767730	768190	648180	814130	777460	--	--
mws0609	C10H12N5O7P	Guanosine 3',5'-cyclic monophosphate	Nucleotides and derivatives	Nucleotides and derivatives	117510	135240	146480	53193	37410	58228	113640	122180	119490	29405	35570	26495	125020	106260	120080	33479	28374	29006	70744	77163	88568	C00942	ko00230,ko01100
pmb0801	C14H19NO9	4-Pyridoxic acid-O-glucoside	Others	Vitamin	32475	35753	27180	46660	46151	50712	32538	33672	30814	8233.5	22084	22521	28237	15782	20720	17400	13596	21822	31054	27018	26571	--	--
mws1002	C17H14O8	Syringetin	Flavonoids	Flavonoid	9	9	9	9	9	9	14599	14027	12370	10740	14282	12696	9	9	9	12520	13537	12539	10510	8852	8881.2	C11620	ko00944
mws1629	C15H22O9	Aucubin	Terpenoids	Sesquiterpenoids	10050	6845.2	8699.1	30080	32774	33999	941.02	3852.9	1172.7	15316	15904	19081	4137.1	14103	1018.4	39540	37286	50211	16004	16153	15632	C09771	--
pmb0981	C10H14N5O7P	Adenosine 5'-monophosphate	Nucleotides and derivatives	Nucleotides and derivatives	1023500	946470	900810	167080	155560	192680	495870	512280	982610	80203	67574	92683	910360	853060	712810	128100	195350	208190	479090	406700	414980	C00020	ko00230,ko00908,ko01100,ko01110
Lmhp011562	C21H36O4	1-α-Linolenoyl-glycerol	Lipids	Glycerol ester	1934500	1644800	1522300	686360	721190	832150	1443000	1456900	1267000	897010	813720	892420	2034400	2114500	1860000	1003400	877540	876350	1385500	1265500	1335600	--	--
Lmhp011388	C21H36O4	2-α-Linolenoyl-glycerol	Lipids	Glycerol ester	1844600	1576400	1479400	713720	775230	778510	1477200	1496300	1427400	910910	773260	940920	2029700	1991400	1873100	953540	892290	906760	1409700	1205100	1311300	--	--
mws0178	C16H18O9	Chlorogenic acid (3-O-Caffeoylquinic acid)*	Phenolic acids	Phenolic acids	1271400	1377400	1348500	802340	959910	990360	2490700	2853300	2602800	1565900	1081800	1421500	3076500	3767700	3235400	1471700	1397900	1450500	1415400	2035900	1993200	C00852	ko00940,ko00941,ko00945,ko01110
mws0748	C16H18O9	1-Caffeoylquinic acid	Phenolic acids	Phenolic acids	3185700	3387200	3720300	818590	1032700	954290	6680300	6192800	5681800	3252600	2409700	2958300	2171700	2106900	1894500	1353500	1212600	1182500	2477200	3147900	2892700	--	--
pme1816	C16H18O9	Neochlorogenic acid (5-O-Caffeoylquinic acid)*	Phenolic acids	Phenolic acids	3986900	3576800	3816600	833910	888540	851340	6214700	7444700	6098600	3434900	3044100	3339600	2379400	2261800	2533700	1258600	1399900	1291200	2405100	2869100	2895600	C17147	--
mws1077	C16H18O9	Scopoletin-7-O-glucoside (Scopolin)	Lignans and Coumarins	Coumarins	672010	652440	588730	864910	764370	854140	181600	152420	201400	584670	579210	554010	1482100	1354500	1473900	2320800	2189500	2249300	800740	832230	927620	C01527	ko00940,ko01110
mws2108	C16H18O9	Cryptochlorogenic acid (4-O-Caffeoylquinic acid)	Phenolic acids	Phenolic acids	13517000	17365000	17198000	8924700	9739100	9862800	25328000	27877000	26860000	16630000	16344000	16714000	27977000	28899000	30462000	15991000	18275000	17333000	15180000	20155000	22142000	--	--
Lmhp112042	C21H38O4	1-Linoleoylglycerol	Lipids	Glycerol ester	158300	162150	149840	206730	230770	245920	195180	186260	184870	232490	229800	225810	259840	247710	241260	334840	270230	281920	238760	227780	220320	--	--
Zmhn002422	C16H20O9	1-O-Feruloyl-D-Glucose	Phenolic acids	Phenolic acids	397070	451250	466230	609610	622930	439930	6742300	8851300	8281300	6293800	5085300	6947800	6653900	6454400	3509700	4543700	7875200	7974200	4338000	4588900	3942600	C17759	--
Zmhn002334	C16H20O9	6-O-Feruloyl-D-glucose	Phenolic acids	Phenolic acids	1329900	1559000	1726400	1963300	2014700	2264800	2318700	2549600	2260800	3783300	4154300	3579600	6531900	6016600	6145700	5859600	5424100	5667400	2454000	2849600	3205200	--	--
Wmhn003397	C16H20O9	4,5,8-Trihydroxy-α-tetralone-4-O-glucoside	Quinones	Quinones	273920	218750	304700	374100	459030	395610	1202000	1566600	1233300	1391100	1262200	1827700	659710	729500	801000	979010	974650	850720	698000	810150	959170	--	--
Hmmn002544	C16H20O9	Ferulic acid-4-O-glucoside	Phenolic acids	Phenolic acids	720320	1044100	971110	261430	316950	260340	1959800	1675300	1861100	827660	905450	737170	607440	651530	636960	419440	341280	383990	652220	754620	962110	--	--
pmp000008	C19H18O7	5-Hydroxy-6,7,3',4'-tetramethoxyflavone	Flavonoids	Flavonoid	9	9	9	9	9	9	9	9	9	7165.1	9064.1	8029.4	833.38	4632.5	602.16	399510	386230	358620	77176	80462	88407	--	--
Lmsp010393	C19H18O7	Eupatorin-5-methylether (3'-hydroxy-5,6,7,4'-tetramethoxyflavone)	Flavonoids	Flavonoid	9	9	9	9	9	9	9	9	9	2708.4	4662.2	3828.8	9	2124.2	9	171820	184490	150350	32785	37224	39527	--	--
mws1526	C16H22O9	Sweroside	Terpenoids	Sesquiterpenoids	20086	25729	16053	9	9	9	132170	110020	140760	596460	474690	630400	28196	33651	32448	9	9	9	144480	115220	139740	C17071	--
Hmlp003129	C20H22O6	Matairesinol	Lignans and Coumarins	Lignans	6793.5	4492.4	6043.2	7201.8	8119.9	10528	20304	16658	20193	55060	16083	28296	19124	21403	20147	13021	17474	12279	13004	14319	16091	C10682	ko00998,ko01100,ko01110
mws0097	C20H22O6	Pinoresinol	Lignans and Coumarins	Lignans	6776.1	6536.5	7794.4	2540.5	1431.6	2283.3	13836	12861	12046	2557.4	4310.9	4875	13663	13848	18939	7628	5334.7	6279.5	7198	7989.1	10150	C05366	ko00998,ko01100,ko01110
pme0085	C18H16O8	Rosmarinic acid	Phenolic acids	Phenolic acids	51435	53097	27454	81792	84081	127880	35010	31247	52130	156850	123710	138220	47310	51554	57222	143830	159010	178840	85111	107970	115240	C01850	ko00350,ko01100
pmb3107	C15H20O10	Glucosyringic Acid	Phenolic acids	Phenolic acids	24384	27169	30691	87259	77766	93797	17570	13713	19816	184000	130850	163070	80524	81763	72218	201080	180270	181080	76579	97677	106770	--	--
Cmsn000894	C14H18O11	7-O-Galloyl-D-sedoheptulose	Tannins	Tannin	3929	8148.2	2541.6	7192	7733.7	7836.9	12687	11421	13534	23157	17739	22646	10583	10293	6876.4	7687.2	9354.7	7979.8	10345	13543	8803.9	--	--
pmb0998	C10H14N5O8P	Guanosine 5'-monophosphate	Nucleotides and derivatives	Nucleotides and derivatives	18405	7750.1	18684	1771.8	1970	2423.7	7381.5	10876	11422	1915.4	4299.1	1703.4	10807	15146	13569	2600.2	3636.2	2282.3	7450.2	4614.3	7972.6	C00144	ko00230,ko01100
mws5040	C12H21O11Na	Turanose	Others	Saccharides and Alcohols	1121100	1268100	1989400	2090400	2032800	2437400	1156000	1171200	1122900	1488600	1241300	1724300	981840	1171900	1275700	1924900	2216400	2164700	1480700	2216700	1331800	C19636	--
pmb0964	C16H23N5O5	Isopentenyladenine-7-N-glucoside	Nucleotides and derivatives	Nucleotides and derivatives	139070	133300	232250	295170	240350	270690	122380	176590	136050	181960	149030	158610	189430	173580	219170	225030	228070	219260	127540	238440	245030	--	--
Lmgp003270	C16H16O10	Scopoletin-7-O-glucuronide	Lignans and Coumarins	Coumarins	2775800	2335300	2886400	384790	335100	348570	2975100	2560300	2891300	178300	211440	227940	276990	264350	278660	58776	73831	84548	1173000	1195800	980330	--	--
pma3724	C17H20O9	1-O-Feruloylquinic acid	Phenolic acids	Phenolic acids	3509200	3221600	3002700	394790	453840	359540	3394500	3408200	3162200	238320	277210	275760	377390	369110	347900	92161	98847	79592	1603500	1472200	1452300	--	--
mws0179	C17H20O9	Chlorogenic acid methyl ester	Phenolic acids	Phenolic acids	133790	104140	81841	35156	46323	54199	29067	23000	42239	31838	47209	43256	25812	25235	28628	24930	13006	24027	42629	44149	34162	--	--
pmb0752	C17H20O9	3-O-Feruloylquinic acid	Phenolic acids	Phenolic acids	26298000	27859000	26702000	3547900	4268200	4072900	36988000	40666000	38068000	7127500	6865700	7336800	3859600	3658800	3614000	1176400	1284400	1254700	16973000	18259000	16987000	C02572	--
mws0011	C17H24O9	Syringin	Phenolic acids	Phenolic acids	16900	21579	26275	24332	31910	36816	144930	169250	149070	212110	252930	211590	108970	122490	83717	199900	160190	200310	81338	105020	114210	C01533	ko00940
Smhn002274	C19H32O7	Blumenol C glucoside	Others	Others	190380	191700	210280	1067200	1222100	1134200	529690	528930	577570	4377200	4636200	4814100	1318300	1426300	1496300	4819000	4671500	3748200	1728600	2049400	2169500	--	--
Hmpn003232	C21H26O6	5-Hydroxy-1,7-bis(4-hydroxy-3-methoxyphenyl)heptan-3-one	Others	Others	9228600	10088000	10397000	2157700	2179900	2325300	1338400	1397300	1384700	1580000	1684200	1692300	4229900	4173100	4203800	2922500	3016000	3106300	2948400	3669400	3871200	--	--
mws0232	C17H20N4O6	Riboflavin (Vitamin B2)	Others	Vitamin	244920	176020	172270	190910	227580	248040	404470	303070	407410	331740	313100	306900	662260	690500	584150	522620	549740	444850	277270	404650	411690	C00255	ko00740,ko01100,ko01110,ko02010
pme3337	C14H17N5O8	Succinyladenosine	Nucleotides and derivatives	Nucleotides and derivatives	1673100	1376900	1559900	1704100	2086300	1605700	1348000	1382200	1221800	1545700	1664700	1916800	2137200	1564600	2045600	2559800	3012700	2843200	1559200	1793200	2136300	--	--
pme1286	C14H20N6O5S	S-(5'-Adenosy)-L-homocysteine	Amino acids and derivatives	Amino acids and derivatives	45326	54452	44713	12146	9811	9203.4	42317	44564	39772	22043	23552	24705	44487	35884	40498	19463	16925	12651	35703	26094	30385	C00021	ko00270,ko01100,ko01230
Zmhn002227	C17H22O10	4-O-Glucosyl-sinapate	Phenolic acids	Phenolic acids	7779.6	6983.4	11411	9676.9	1843.7	4153.8	1892.5	9154.7	1358	5006.7	9610.4	13535	12031	29537	26422	19191	16328	17291	10483	9179.8	11011	C02919	--
pmb2940	C17H22O10	1-O-Glucosyl sinapate	Phenolic acids	Phenolic acids	58452	69974	69832	76827	57176	70914	13710	14868	20018	54469	44243	64706	100720	72885	97698	93074	97920	136550	47530	68171	61218	--	--
HJN003	C17H22O10	1-O-Sinapoyl-D-glucose	Phenolic acids	Phenolic acids	6514	5960.5	11374	21844	21524	21085	3817.1	6411.2	877.26	22345	11778	23107	15661	16662	8728.8	33182	23146	17998	16732	15158	11320	C01175	ko00940
pmp000113	C20H20O8	5-Hydroxy-6,7,8,3',4'-pentamethoxyflavone	Flavonoids	Flavonoid	14152	9571.7	9072.8	8732.7	7819.4	9357.7	9607.7	7876.6	9500.2	82059	143280	112200	9298.2	83293	11473	7040400	7559100	6858700	1207600	1342700	1371400	--	--
Zmhn001970	C20H22O8	Piceid	Others	Stilbene	46166	48028	50553	91172	56199	72163	51374	56273	74020	99420	110320	107550	33799	51660	47358	51533	40966	36891	67184	82941	47079	C10275	--
Lmwp011196	C24H38O4	Bis(2-ethylhexyl)phthalate	Phenolic acids	Phenolic acids	3145400	5486600	6484800	4868000	1251900	1180700	953850	2385800	2464700	2999700	1014200	1366900	1178700	5870800	5547600	5217000	646690	789660	240840	285100	241030	C03690	--
Lmmp010562	C24H38O4	Diisooctyl Phthalate	Phenolic acids	Phenolic acids	3089200	5419400	6786400	4863900	1243900	1112300	962310	2390800	2486200	2853400	1021200	1374400	1204300	5954500	5543000	5140800	593020	759170	249470	249470	244030	C14577	--
pmb0489	C19H28N2O7	N-Glucosyl-p-coumaroylputrescine	Alkaloids	Phenolamine	9	9	9	9	9	9	3342.2	3338.4	3592.2	2512.1	5495	4015.9	6499.7	5939.8	6770.2	5038.3	4888	4083.5	3532.8	3085.6	2823.7	--	--
pme2735	C15H22N6O5S	S-Adenosyl-L-methionine	Amino acids and derivatives	Amino acids and derivatives	201360	126730	90666	107300	79507	72330	129450	24690	64546	46467	30854	51812	169280	58262	49763	53583	73457	63465	118320	116250	86333	C00019	ko00261,ko00270,ko00330,ko00908,ko01100,ko01110,ko01230,ko04122
Lmhn002573	C17H20O11	Sinapoylglucuronic acid	Phenolic acids	Phenolic acids	2086.5	5735.2	5698.8	20965	16832	12743	21770	21206	10918	21975	30979	23988	47675	39284	21433	36974	59852	58135	20238	26094	32151	--	--
pme3007	C9H14N2O12P2	Uridine 5'-diphosphate	Nucleotides and derivatives	Nucleotides and derivatives	34231	37622	30074	38500	49308	53994	46888	59373	52335	12653	10829	17160	35004	37608	32128	48497	37819	38221	24525	47409	52299	C00015	ko00240,ko00908,ko01100
Cmhn002057	C18H28O10	2,7-Dimethyl-2,4-diene-deca-α,x-diacid 8-O-β-glucoside	Tannins	Tannin	9	9	9	11650	6710	11042	9	9	9	11668	9273.8	11757	9	9	9	7329.2	20595	20189	11311	3684	8274.1	--	--
pmd0153	C19H39O7P	LysoPA 16:0	Lipids	Glycerol ester	15137	15244	8958.4	13259	7699.3	12741	18052	21467	19382	14645	16718	17784	19961	18439	19097	14132	10468	11105	16096	17102	22163	C04036	--
Lmyp005841	C21H20O9	Chrysin-7-O-glucoside	Flavonoids	Flavonoid	33925	36347	36898	89539	88353	87536	22830	26347	22858	97774	93016	90670	32986	29675	33818	69209	61340	59134	47455	54127	56034	--	--
pmn001343	C21H20O9	Chrysophanol-8-O-glucoside	Quinones	Anthraquinone	9	9	9	9	9	9	9	9	9	6639.4	7419.2	7098.1	9	9	9	9	9	9	2151.1	1586.2	1692.6	C10316	--
Lmyp004617	C21H22O9	Pinocembrin-7-O-glucoside (Pinocembroside)	Flavonoids	Flavonoid	58419	63068	59855	128200	124660	127960	50543	53390	45106	225260	200150	211310	56782	60906	64501	49321	52936	51300	92405	91117	100830	--	--
pmn001663	C22H26O8	Syringaresinol	Lignans and Coumarins	Lignans	1056.1	1056.1	287.13	8623.5	6309	9033.1	1346.8	1058.4	861.33	2592.2	2889.5	3934.8	2631.5	2117.4	4043.6	4360.9	5484.7	5337.8	2493.2	3452.2	4095.7	C10889	--
mws2523	C12H23O14P	Trehalose 6-phosphate	Others	Saccharides and Alcohols	4603300	5073100	4642500	125950	120100	123560	1946200	2079700	2185500	45205	41847	43049	5407600	5867600	5705200	100740	45940	137710	1792200	2852000	2822000	C00689	ko00500,ko01100,ko01110
pmp001033	C19H18O11	Isomangiferin	Others	Xanthone	39646	40689	47467	9296.2	17168	9323.7	23136	27817	31371	20577	19484	21603	42172	24378	33662	41810	31090	23862	26884	35201	43909	C16979	--
Hmcp005535	C30H48O	α-Amyrenone	Terpenoids	Triterpene	8984	7482.5	5693.1	1767	1367.5	933.09	2767.4	2467.4	3604	1619.9	1135.3	709.43	3373.2	3282.8	2693.8	9	9	9	5202.4	3491.8	2868.6	--	--
Lmhp008337	C19H40NO7P	LysoPE 14:0(2n isomer)	Lipids	LPE	63010	65591	65973	34076	30410	29919	124200	122740	121070	43032	42373	44166	74969	67935	69084	34230	34527	33380	67067	61544	65372	--	--
pmb0864	C19H40NO7P	LysoPE 14:0	Lipids	LPE	60508	73218	68130	33929	34768	29228	121460	117880	134080	45365	46214	49881	81671	76156	74885	38268	36084	32907	71799	64158	65928	--	--
Lmhn204620	C22H18O9	Bis(p-Coumaroyl)malic acid	Phenolic acids	Phenolic acids	9	9	9	999.31	929.07	2012.8	1002	1023.5	1490.4	4231.5	5841.4	4952.2	2640.8	2074.8	3264.9	1368.4	1219.1	1768.3	2152.3	2933.8	3007.5	--	--
pme2117	C10H15N5O10P2	Adenosine 5'-diphosphate	Nucleotides and derivatives	Nucleotides and derivatives	24478	37751	55069	34830	19158	24952	53188	54214	44916	27721	30968	26997	60577	44023	69762	31096	29876	36643	20673	37565	39019	C00008	ko00190,ko00195,ko00230,ko00908,ko01100,ko01110
pmp001248	C20H30NO9+	Caffeoylcholine-4-O-glucoside	Alkaloids	Alkaloids	16056	13956	15913	23615	20195	18183	9973.4	10412	6565.9	19111	16861	16532	9034.7	7941.6	10634	18733	17726	18480	24131	15340	17934	--	--
Lmgp004731	C21H20O10	Genistein-7-O-galactoside	Flavonoids	Isoflavones	24444	16524	23494	19283	37204	17651	44905	36039	39329	30636	57024	36797	48039	67728	46390	29715	45457	36758	27813	29849	24647	--	--
pmn001337	C21H20O10	Emodin-8-O-glucoside	Quinones	Anthraquinone	12881	9478.5	12293	6365.9	7295.8	4743.3	4770.8	3813.6	4558.3	5232.6	2819.1	4194.6	10691	9294.9	9254.3	4254.3	3565.9	5146.2	6562.3	5664.5	5595.2	C10345	--
mws0919	C21H20O10	Kaempferol-3-O-rhamnoside (Afzelin)(Kaempferin)	Flavonoids	Flavonols	8869.1	10157	7192.4	11448	8531.7	25900	11629	18310	10855	17007	15913	22323	4265.9	3280.7	7330.1	46669	47464	55331	29169	21963	16739	C16911	ko00944
pmb3006	C21H20O10	Apigenin-7-O-glucoside(Cosmosiin)	Flavonoids	Flavonoid	3086	4904	6192	12360	20417	18542	6133.5	4296.2	4913	37626	19758	21014	1769.7	11743	6739.5	12351	13040	15031	13586	8660	12058	C04608	ko00944
mws0072	C21H20O10	Apigenin-5-O-glucoside	Flavonoids	Flavonoid	18853	6810.8	9859.1	42591	40295	35956	40630	26765	35340	50953	45016	41416	130820	132060	120630	163160	202560	176840	51315	79749	59216	--	--
pmp000413	C21H20O10	Genistein-8-C-glucoside	Flavonoids	Isoflavones	27820	46349	40399	51379	61638	45640	67497	49240	59553	87208	84500	69038	182310	137560	162550	162190	155250	172640	85734	89306	97180	C10420	--
Lmlp005572	C21H20O10	Galangin-7-O-glucoside	Flavonoids	Flavonoid	20422	23137	24827	28027	24548	15189	47581	47375	36120	38787	44725	36125	44922	45434	55894	35674	49297	37502	30439	23881	27032	--	--
mws0048	C21H20O10	Apigenin-8-C-Glucoside (Vitexin)	Flavonoids	Flavonoid carbonoside	4883	3053.2	6647	12096	9154.2	7339.5	4204.5	4845.2	4220.2	9887	6007.5	5474.8	23758	24707	18436	32002	27942	24162	6687	10910	7919.5	C01460	ko00941,ko00944
pme0321	C21H20O10	Kaempferol-7-O-rhamnoside	Flavonoids	Flavonols	8391.4	6491.3	5054.5	10236	10487	33135	13460	9945.2	6292.6	22514	12757	23384	5238.8	5590	7475.1	51025	43232	46019	14829	17650	19251	--	--
pmp000117	C22H24O9	3,5,6,7,8,3',4'-Heptamethoxyflavone	Flavonoids	Flavonols	3650.2	2430.5	2727.3	2115.1	2006.5	2654.5	3169.7	3927.1	2666.8	4595.1	5616.4	5463	2685.4	5740.9	4686.4	278270	264870	241360	41310	41464	45731	--	--
Lmsn002494	C19H14O12	Ellagic acid-4-O-Xyloside	Tannins	Tannin	3755400	3315400	3375100	7098100	6824300	6426300	4526400	3839300	3901800	4312000	4655200	3783400	2357700	3610900	3318200	5232300	3807100	4493500	4306400	4719300	5218700	--	--
Lmfp004055	C20H18O11	Morin-3-O-xyloside	Flavonoids	Flavonols	1353600	1269600	1288700	847350	859780	1159500	5251000	5151600	6243100	2620300	2835200	3116400	6408600	7505700	6669000	3037400	3288500	3952100	3487400	3527700	3953300	--	--
mws2186	C20H18O11	Avicularin(Quercetin-3-O-α-L-arabinofuranoside)	Flavonoids	Flavonols	2218700	2170400	2603500	2745100	3002500	2869700	12488000	12876000	13260000	7549000	6806100	7019200	15361000	15097000	15438000	11447000	9344200	10861000	9128500	8944100	8855000	--	--
Lmfn004065	C20H18O11	Morin-3-O-arabinoside	Flavonoids	Flavonols	2691600	2036600	2259500	4686400	4218000	4466200	16684000	16865000	15860000	10847000	10631000	11900000	16431000	19029000	21342000	20162000	19502000	21043000	12716000	11571000	11495000	--	--
Lmfn004036	C20H18O11	Morin-3-O-lyxoside	Flavonoids	Flavonols	3241500	2601200	2162500	5652200	5227300	3884000	17655000	15040000	14636000	12402000	14484000	11233000	19354000	17982000	21265000	19671000	21847000	19427000	14871000	11944000	12303000	--	--
Lmdp003509	C20H18O11	Quercetin-3-O-xyloside (Reynoutrin)	Flavonoids	Flavonols	1091500	1217900	1579100	834890	817360	1217000	5254900	4573600	5512500	3582700	2925700	3213200	7215800	7518500	6366600	3602900	3298200	3254100	3811100	3878600	3956500	--	--
Lmlp006175	C21H22O10	Isosalipurposide (Phlorizin Chalcone)*	Flavonoids	Chalcones	880600	847220	949750	2270000	2037400	2002600	367070	339870	394000	4508700	4823600	4631600	432490	426490	399840	1150600	1143100	959370	1507600	1717800	1491900	C16406	ko00941
HJN090	C21H22O10	Butin-7-O-glucoside	Flavonoids	Flavonoid	708830	612750	647590	2357400	2572200	2477900	321600	315100	270040	3778600	3772100	3711700	477900	449760	465140	1202800	1030400	1300600	1843800	1470200	1621200	--	--
Cmzn005251	C21H22O10	6-O-Caffeoylarbutin	Phenolic acids	Phenolic acids	47705	46017	31004	91496	136570	92682	266100	210580	239220	190790	150000	216140	211140	263040	300730	314000	370280	193480	262320	167340	192590	--	--
mws1179	C21H22O10	Naringenin-7-O-glucoside (Prunin)	Flavonoids	Dihydroflavone	783810	763330	682950	1076500	1212700	1119600	346850	398140	459240	1363200	1278900	1262500	577560	638150	536280	720440	654890	857400	999820	901480	824300	C09099	ko00941
HJN087	C21H22O10	Naringenin-4'-O-glucoside*	Flavonoids	Flavonoid	881290	788480	811450	3449500	3294100	3190300	387490	361810	319750	4721800	5100500	4654700	555020	556760	516960	1378700	1207000	1572800	2197800	1863600	2034400	--	--
HJN055	C21H24O10	Dihydrocharcone-4'-O-glucoside	Flavonoids	Chalcones	3568400	3382900	3393700	11107000	10077000	9400600	7647200	8281300	7793900	9859200	13081000	7756400	5512900	6640300	5471500	10906000	13636000	13074000	9507800	7692200	9251200	--	--
Lmfn004093	C21H24O10	Phloretin-4'-O-glucoside (Trilobatin)	Flavonoids	Chalcones	303340	298220	362120	640000	560370	409410	1341500	1518400	1526900	1851600	1918200	1962400	410500	423660	464900	418820	523580	476340	831150	957470	877920	--	--
mws2118	C21H24O10	Phloretin-2'-O-glucoside (Phlorizin)	Flavonoids	Chalcones	1652400	1560300	1825500	4978100	4577200	4886000	3908000	4142100	4137500	5661500	4949200	5823300	3053300	3664100	3050400	5080000	6840300	7634500	4119000	4785900	4652600	C01604	ko00941,ko01110
Lmhp008440	C20H40NO7P	LysoPE 15:1	Lipids	LPE	45546	46487	44828	9377.1	12559	10437	41817	37719	37655	25006	28776	21522	30232	28979	30092	17085	18014	17795	29445	33898	32165	--	--
Lmhp009187	C20H42NO7P	LysoPE 15:0	Lipids	LPE	378800	383790	363710	183430	207290	188920	536640	513230	535170	301870	296990	315990	412750	379590	355190	198090	215230	181830	330410	353640	330560	--	--
Lmhp008885	C20H42NO7P	LysoPE 15:0(2n isomer)	Lipids	LPE	363720	388240	383500	202710	187360	183140	555310	520060	529020	308620	285290	274360	411110	369980	393690	195890	196950	187850	326280	344550	342200	--	--
pmb0862	C20H42NO7P	LysoPC 12:0	Lipids	LPC	6633.9	6095.4	5825.2	6132.7	6741	6628.8	29571	28803	28727	10119	13095	12734	5557.5	4736.1	4506.5	7733	6911.4	6335.3	11476	11213	10569	--	--
mws1397	C22H18O10	Epicatechin gallate*	Flavonoids	Flavanols	1095700	1012900	1328700	534260	520040	591750	1184600	1528200	1398800	635300	732800	701650	2508300	3927800	2514100	1457700	1914300	1435500	1296500	1230700	1495900	--	--
mws0355	C22H18O10	Catechin gallate*	Flavonoids	Flavanols	1898100	1256000	1432500	816310	789370	823780	1566200	1357900	1423100	888610	786620	863150	3394600	3124000	3702700	2015300	1863300	1432900	2391000	1352600	1557400	--	--
pmp000091	C23H24O9	1,3-O-Diferuloylglycerol	Phenolic acids	Phenolic acids	1900.3	1134.2	1455.6	2741.9	3786.6	1410.7	6354	5070.8	5700.9	6645	8027.8	8124.4	6799.2	5054.2	5020	7946.7	6102.1	6477.3	5972.6	4957	5772.7	--	--
mws0052	C21H18O11	Baicalin	Flavonoids	Flavonoid	1130.9	831.97	1362	1985.6	561.16	1134.4	24315	17639	29790	8920	5675.8	8366.7	3673.9	5909.4	4801.3	2561.2	5787.3	5081.3	11893	14074	11128	C10025	--
Hmln003405	C20H16O12	Ellagic acid-4-O-rhamnoside	Tannins	Tannin	1878200	1881300	1752800	2983100	2983500	3235700	578270	533330	576210	1280800	1127600	1061700	506340	557120	476760	454900	629860	651280	1449500	1084100	1245300	--	--
Hmcp002316	C21H20O11	Isorhamnetin-3-O-arabinoside	Flavonoids	Flavonols	285340	306920	297430	546800	640900	541410	548890	616650	611140	494490	433320	432080	1363300	1379000	1462700	1241100	1377600	1113000	717140	780220	757310	--	--
mws0913	C21H20O11	Kaempferol-3-O-galactoside (Trifolin)	Flavonoids	Flavonols	62630	61955	53490	132190	158370	144650	82128	109130	73894	189940	186350	161460	99945	102150	106930	190100	131580	115510	120900	121930	122550	C12626	ko00944
mws0089	C21H20O11	Kaempferol-7-O-glucoside*	Flavonoids	Flavonols	59129	55484	53721	151740	148210	156830	102240	96791	105010	132560	163100	167700	110340	109240	104750	153560	151770	156420	142490	100470	130210	--	--
Xmyp005654	C21H20O11	Kaempferol-4'-O-glucoside	Flavonoids	Flavonoid	346330	288330	430800	687710	755840	680340	444670	560420	469970	919360	893950	839210	518390	629480	505880	459180	620440	472610	564800	558560	585170	--	--
mws2209	C21H20O11	Kaempferol-3-O-glucoside (Astragalin)*	Flavonoids	Flavonols	348570	264050	380700	750620	736280	594440	481490	550880	451070	721420	799290	766120	587850	550140	536280	480020	440360	562640	581550	453140	560060	C12249	ko00944,ko01110
mws0045	C21H20O11	Quercetin-3-O-rhamnoside(Quercitrin)	Flavonoids	Flavonols	3784300	3689000	3595700	7759500	7404600	7493500	13967000	14210000	13656000	14211000	12709000	14303000	11443000	11077000	11338000	15137000	14432000	15602000	11613000	12007000	11341000	C01750	ko00944
Lmlp003531	C21H20O11	Luteolin-3'-O-glucoside	Flavonoids	Flavonoid	56488	73750	52194	255110	337060	301530	121570	68707	141050	198140	221310	227580	130470	62758	77047	163620	139530	179690	147020	157090	149220	--	--
pme2459	C21H20O11	Luteolin-7-O-glucoside (Cynaroside)	Flavonoids	Flavonoid	131280	138780	122740	241810	265100	246380	347900	283670	231110	549980	584710	376810	287540	407040	314080	425720	358950	448920	314470	271420	307150	C03951	ko00944
Hmpp003270	C21H20O11	Luteolin-4'-O-glucoside	Flavonoids	Flavonoid	50513	76199	41574	237300	285430	266860	88345	100780	87894	228970	223340	217110	85236	52241	98875	102800	160140	161080	149900	155720	157790	--	--
HJN086	C21H22O11	Eriodictyol-3'-O-glucoside	Flavonoids	Dihydroflavone	110780	115230	82405	399820	341730	315050	89148	89588	87518	1058300	1064700	915750	139810	135410	123710	246390	320540	279020	358000	328130	402540	--	--
Lmmn004625	C21H22O11	Dihydrokaempferol-7-O-glucoside	Flavonoids	Flavonols	105050	112640	114470	348970	292410	300470	79693	73964	72887	1183500	1157300	1076400	107900	132790	122480	264550	239910	243680	442970	355770	315380	--	--
Lmtn002796	C21H22O11	Aromadendrin-7-O-glucoside	Flavonoids	Flavonoid	16168	12242	21203	59056	21101	29734	21856	8516.2	11141	53642	57184	45811	17617	17010	13806	38962	32038	50599	54496	27135	28119	--	--
mws0057	C21H22O11	Eriodictyol-7-O-glucoside	Flavonoids	Dihydroflavone	9	9	9	20725	16647	16850	9	9	9	51285	62095	39225	9	9	9	13246	18625	17169	16322	19051	15283	--	--
Lmhp008763	C21H42NO7P	LysoPE 16:1(2n isomer)	Lipids	LPE	115400	97867	101440	174430	161930	150830	200850	163890	173320	143960	142030	150890	183420	175400	174320	245610	224070	222100	180820	156460	157830	--	--
Lmhp009034	C21H42NO7P	LysoPE 16:1	Lipids	LPE	111760	108100	114190	53515	53996	51282	130550	128330	131880	51714	57400	59746	135600	136960	131500	56109	57355	50245	95794	100500	86536	--	--
HJN093	C20H20O12	2-O-Salicyl-6-O-Galloyl-D-Glucose	Phenolic acids	Phenolic acids	9	9	9	34978	34211	22952	13542	18369	15264	93356	76384	121330	18445	13521	28972	308290	315290	293550	96676	62628	65174	--	--
pmn001416	C24H20O9	Catechin-(7,8-bc)-4α-(3,4-dihydroxyphenyl)-dihydro-2-(3H)-one	Flavonoids	Flavanols	878110	803820	850110	2074500	2324700	1820400	1891800	2713900	2105000	7146400	7798500	7418200	3660700	4268400	4534100	6514300	6319000	5646900	4367400	3499900	4148800	--	--
pmn001415	C24H20O9	Catechin-(7,8-bc)-4β-(3,4-dihydroxyphenyl)-dihydro-2-(3H)-one	Flavonoids	Flavanols	893770	831260	783290	2041200	2368100	1957800	2076200	2541300	1971800	6839200	7899700	6640000	3456400	3472500	4490400	6753200	6078100	6306300	4347800	3822600	3816300	--	--
Hmpn005101	C21H24O11	Sieboldin	Flavonoids	Chalcones	65637	43130	57882	84026	90168	86174	99118	103190	95462	164850	143700	171960	78721	97436	82683	134630	117650	91231	109640	112150	114300	--	--
pmb0876	C21H44NO7P	LysoPE 16:0	Lipids	LPE	17655000	17511000	18054000	9856300	9983500	9333200	24268000	23669000	24486000	14336000	13600000	13761000	20620000	18368000	18553000	8850700	9557000	8699400	16928000	16872000	15740000	--	--
Lmyn004187	C21H10O12	Flavogallonic Acid Dilactone	Phenolic acids	Phenolic acids	1713500	1814300	1586800	5218000	6089900	5379900	598060	655140	557190	1605500	1273500	1837900	641810	469420	600010	2346800	1844200	2141600	1966400	2051300	1712700	--	--
HJN110	C30H48O3	Betulinic acid	Terpenoids	Triterpene	3179.1	3902.6	6382	1459.7	5772.2	951.14	1960.3	1611.7	866.91	47434	25170	40460	4494.1	3382.7	5683.4	4004.3	3839.6	3881.4	10109	8449.2	10156	C08619	--
pmn001700	C30H48O3	24,30-Dihydroxy-12(13)-enolupinol	Terpenoids	Triterpene	3717	856.54	1262.2	821.47	1486.1	1657.3	5588.1	2421.1	3470.6	5433.8	4184.8	4755.8	3783.7	3349.1	2986.8	3512.1	1528	3800.4	3437.4	3049.4	3523.5	--	--
Lmmn009170	C30H48O3	Mangiferolic acid	Terpenoids	Triterpene	3443.7	2654.9	5613.8	808.89	5912.5	988.89	993.58	2012.7	443.88	40094	22108	41573	2751	4773.3	5837.5	2923.7	4621.2	4289.9	9533.3	8711.3	10722	--	--
mws4053	C30H48O3	Ursolic acid	Terpenoids	Triterpene	1644.2	3499.4	5080.4	2103.4	8093.7	2396.7	336.12	1208.3	799.29	45658	21900	45963	2645.6	4331.1	4998.3	4507.9	3914.5	3306.9	8488.6	8665.2	11954	C08988	--
mws0034	C22H18O11	Epigallocatechin-3-gallate	Flavonoids	Flavanols	100060	91539	95694	24580	28154	28886	90458	90280	81695	55329	43184	55890	56259	162700	129620	30070	31949	31328	78219	65674	68248	C09731	--
mws4167	C21H18O12	Luteolin-7-O-glucuronide	Flavonoids	Flavonoid	9	9	9	1386.7	1338.9	22528	20820	33456	18143	1721.6	666.67	1371.1	5801.3	4317.4	5825.2	15455	2749.2	5552	8269.5	9597.7	8344.9	C03515	ko00944
pmp000579	C22H22O11	Diosmetin-7-O-galactoside*	Flavonoids	Flavonoid	189610	145170	196210	563500	593910	567360	158560	199420	182120	686130	466320	574750	355030	309130	360850	743850	801190	711460	330560	429140	442770	--	--
Lmjp003655	C22H22O11	6-C-MethylKaempferol-3-glucoside	Flavonoids	Flavonoid	107040	150910	152890	545750	562620	521540	163860	180690	197220	626620	531700	495010	315200	302620	319960	863970	813190	801860	544800	429070	474570	--	--
Hmcp002539	C22H22O11	Isorhamnetin-3-O-rhamnoside	Flavonoids	Flavonols	33539	30263	33940	101720	95123	93767	44465	48978	42484	94668	88055	101730	167270	149880	129770	338460	323340	325370	115030	119140	132230	--	--
Hmgp002189	C22H22O11	Hispidulin-7-O-Glucoside*	Flavonoids	Flavonoid	163840	121500	172260	473230	550990	558730	170360	187130	172920	639300	493010	592790	279680	319670	318490	892470	788080	870080	481470	518240	514860	C17762	--
Lmdp004307	C23H26O10	Farrerol-7-O-glucoside	Flavonoids	Dihydroflavone	21894	24136	22403	43236	40882	44796	9	9	9	9	9	9	13255	9579.9	7817.7	10473	13163	13894	9234.2	11837	9734	--	--
Hmdn001667	C20H16O13	Ellagic acid-4-O-glucoside	Tannins	Tannin	6694800	5390900	6967600	17938000	13190000	12093000	2483300	2281100	2768900	6266600	7504100	4929000	2538300	3241500	4376900	6341500	6589000	6665500	7844700	7459400	6842500	--	--
pmp001309	C21H20O12	6-Hydroxykaempferol-7-O-glucoside	Flavonoids	Flavonols	6358000	6106000	6383400	7591400	6720300	7047500	18779000	18456000	19584000	9889400	8536800	9329900	16911000	20433000	18734000	10776000	10543000	10557000	12820000	12756000	12843000	--	--
mws0061	C21H20O12	Quercetin-3-O-galactoside (Hyperin)	Flavonoids	Flavonols	4808400	4071500	4514500	4914800	6006800	3814000	24338000	24550000	21501000	9271800	7364200	7652200	27153000	23837000	27894000	11145000	10920000	10660000	14830000	13830000	12019000	C10073	--
Lmdp003286	C21H20O12	Isohyperoside	Flavonoids	Flavonols	5387300	5479800	5502400	6393400	6771800	5936600	17982000	17340000	17788000	9092600	7268300	7673600	16466000	16824000	16759000	9467400	9624500	9383500	11650000	13798000	13722000	--	--
mws0056	C21H20O12	Myricetin-3-O-rhamnoside (Myricitrin)	Flavonoids	Flavonols	109400	68976	109060	228250	186120	219360	115040	129500	144260	183550	201930	178190	35016	55940	21132	43402	43471	63088	150000	95464	145510	C10108	--
mws0091	C21H20O12	Quercetin-3-O-glucoside (Isoquercitrin)*	Flavonoids	Flavonols	3617900	2775100	3172700	3669900	3926800	2889000	15891000	19767000	15136000	5642300	4716300	4642200	18373000	15210000	17986000	6919800	6618500	7219000	9819200	9660600	8393900	C05623	ko00944,ko01100,ko01110
mws0856	C21H20O12	Quercetin-4'-O-glucoside (Spiraeoside)	Flavonoids	Flavonols	2627100	2841800	2359500	3231700	3139600	3639900	13142000	15038000	11402000	4942600	5105700	4650400	15503000	11541000	13076000	6728000	6451200	7386000	8232700	7351900	6580500	--	--
mws1329	C21H20O12	Quercetin-7-O-glucoside*	Flavonoids	Flavonols	259540	277760	267100	288940	262820	287500	591370	611210	455820	278530	295800	332640	900900	921540	1051300	565500	493170	596500	478630	525720	464020	C12639	--
Lmzp002365	C22H24O11	Hesperetin-7-O-glucoside	Flavonoids	Flavonoid	1556300	1610600	1477800	2143900	2464200	2064200	5881900	4981800	5662200	2638300	2607700	2671100	5434900	4708200	4742500	2805400	2802700	2905900	3303000	2731200	2990500	C16422	ko00941
Lmhp009464	C22H44NO7P	LysoPE 17:1(2n isomer)	Lipids	LPE	62569	70064	70139	167720	161360	158810	93665	99999	90674	156870	145770	155060	89533	75548	85709	126320	110310	113740	113210	119910	115900	--	--
Lmhp009769	C22H44NO7P	LysoPE 17:1	Lipids	LPE	116960	111590	101890	139560	148320	131200	81287	79100	81698	111720	110310	111600	124100	114820	108050	95453	117020	106110	111200	124120	113610	--	--
Xmsn002700	C21H22O12	Taxifolin-3'-O-glucoside	Flavonoids	Flavonoid	83050	56807	60104	80220	62237	74446	279320	282590	260770	147560	111230	144090	408310	264890	275790	121490	183450	126130	236740	192120	182220	--	--
Lmhp010162	C22H46NO7P	LysoPE 17:0	Lipids	LPE	5443.6	3859.6	5456	5345.5	5992.6	4587.7	6972.1	6489.7	5202.2	14113	14451	13355	6779.4	6284.6	5959.7	5060.4	4732.9	4059.3	6903.4	5874.4	7207.8	--	--
pmd0130	C22H46NO7P	LysoPC 14:0	Lipids	LPC	237480	262070	268190	215870	184280	181170	486640	444250	516100	302680	335320	312420	356510	328350	331930	129010	135430	138280	288540	310240	309640	--	--
Wmhn004857	C23H20O11	1,8,10-Trihydroxy-6H-naphtho[1,2-b] benzo[d]-pyran-6-one-12-O-glucoside	Quinones	Quinones	9	9	9	38410	30900	33009	9	9	9	210370	254660	239010	9	9	9	544260	608100	594830	193210	171220	169860	--	--
Zmpn008194	C30H48O4	Corosolic acid*	Terpenoids	Triterpene	108670	72893	127350	153240	155500	146770	8198.7	11519	17522	1287300	697200	924380	515170	549370	662770	800210	810770	916720	626110	466520	468520	--	--
Lmzn006284	C30H48O4	2α-Hydroxyursolic acid	Terpenoids	Triterpene	36401	24016	25152	27391	30071	34400	10804	8793.4	9854.2	52972	22648	41395	32052	37807	56855	47037	32556	26701	47947	28684	33034	--	--
Lmzn006169	C30H48O4	Pomolic acid	Terpenoids	Triterpene	497500	301340	425430	541530	573340	349690	88247	121500	94169	1528700	2127400	1655100	1431800	1659900	2824400	1096200	1252700	1319200	1425100	1110400	1078000	--	--
mws1610	C30H48O4	Maslinic acid*	Terpenoids	Triterpene	105030	77271	115840	156920	160140	144750	9658	8868.1	20330	1255600	671490	987480	538400	547080	736370	766860	841850	889060	617320	478900	489250	C16939	--
pmn001705	C30H48O4	3,24-Dihydroxy-17,21-semiacetal-12(13)oleanolic fruit	Terpenoids	Triterpene	102610	71511	111960	158910	146020	131220	5351.6	17912	14114	1231900	687660	943290	544620	477380	696980	841390	848790	938150	659140	495870	496340	--	--
Hmbn005207	C30H48O4	Hederagenin	Terpenoids	Triterpene Saponin	482100	300790	414140	531710	613760	330860	92374	107830	94561	1554400	2036600	1640400	1547900	1780000	2833900	1088300	1158500	1345300	1362400	1037300	1065200	--	--
pmn001706	C30H48O4	2-Hydroxyoleanolic acid	Terpenoids	Triterpene	105260	72020	118910	174240	165660	134480	13623	11555	18213	1149400	717260	962500	557490	525320	722080	814930	822420	892270	642730	479250	436080	--	--
pmb1912	C20H23N7O7	10-Formyltetrahydrofuran	Alkaloids	Alkaloids	4905300	6051000	5916700	21403000	24096000	22989000	12445000	13281000	12342000	31232000	22918000	32022000	3100400	3344400	3521000	16792000	13963000	14811000	16586000	15916000	17298000	C00234	ko00670,ko00970,ko01100,ko01200
pmn001523	C21H14O13	Trigallic acid	Phenolic acids	Phenolic acids	67002	46767	46790	25701	24121	42634	13670	12766	22812	35956	30148	33112	22280	15704	11353	30056	24007	28334	44950	26809	34258	--	--
mws1714	C22H18O12	Chicoric Acid	Phenolic acids	Phenolic acids	63771	72366	21668	15323	25974	28441	31339	15097	37251	41284	64063	56970	48846	58387	22808	68550	59203	48600	58671	37658	40661	C10437	--
Lmhp008589	C23H42NO7P	LysoPE 18:3(2n isomer)	Lipids	LPE	2709800	2728300	2732100	3041600	2885100	2962600	5926000	5820700	5519700	1771200	1901700	1844200	3993800	3722900	3779200	2710700	2638200	2678300	3412400	3354400	3410100	--	--
Lmhp008801	C23H42NO7P	LysoPE 18:3	Lipids	LPE	2856700	2735500	2814800	2980400	2727300	2760400	5998100	5589700	5577100	1850400	1795500	1589600	4049300	3787500	3927800	2606900	2700800	2581800	3393500	3434000	3229100	--	--
pmb0881	C23H44NO7P	LysoPE 18:2	Lipids	LPE	3622400	3715300	3502800	5817500	5664100	5734200	7113800	6996900	7206600	5426600	5844800	4896400	5987000	5484100	5626200	4952800	5191900	5270700	5995500	5722300	5564500	--	--
Hmjp003123	C21H18O13	Quercetin-5-O-glucuronide	Flavonoids	Flavonols	56855	24401	32589	28064	23030	33096	292370	381440	368350	180080	200600	173110	14220000	14002000	15756000	10025000	12183000	10435000	3992000	4758400	4688900	--	--
Zmhn004909	C21H18O13	3,4-Digalloylshikimic acid	Phenolic acids	Phenolic acids	1046400	1019700	866500	755550	727100	872370	14243000	16956000	15408000	6542600	7853300	6481400	5351000	4720400	4398000	3027800	2553000	2386600	7016600	6747900	4964100	--	--
Lmqp003647	C21H18O13	Herbacetin-3-O-glucuronide	Flavonoids	Flavonols	35625	33053	27814	20750	32573	51256	252820	385220	312440	172470	178470	185510	15258000	15816000	17798000	10819000	11142000	13149000	4420800	4994500	4580700	--	--
Hmcp002207	C22H22O12	Isorhamnetin-7-O-glucoside (Brassicin)*	Flavonoids	Flavonols	3250800	3292400	3472600	4337300	3618100	4242500	373280	454680	395200	1344300	951890	1360900	9773700	8958100	9593900	8261400	5619200	7188500	3853500	4781800	3889600	--	--
Lmjp003044	C22H22O12	Isorhamnetin-3-O-Glucoside*	Flavonoids	Flavonols	3669000	2888600	3579600	4678100	4632600	4248100	289840	371100	410570	1252800	883510	1375700	8826400	9642400	9053200	8569800	7978700	7421800	3091400	4124000	4655700	--	--
Lmcp003402	C22H22O12	Tamarixetin-3-O-glucoside (Tamarixin)	Flavonoids	Flavonoid	9	9	9	9	9	9	10606000	9639100	9292000	3040700	3659700	3317500	532520	516570	592090	9	9	9	2829800	2704700	2811500	--	--
Lmjp002906	C22H22O12	Rhamnetin-3-O-Glucoside	Flavonoids	Flavonols	7163700	7059900	6065100	3379300	4004800	3221200	2823400	2813600	2685800	2682600	2093300	2468600	16444000	16094000	14615000	8774400	8990500	7488600	6468400	5847200	5619400	--	--
Hmgp002148	C22H22O12	Nepetin-7-O-alloside	Flavonoids	Flavonoid	3486500	3367300	3377900	3935400	4543800	3939800	311540	453200	440790	1346300	1061600	1285000	8649000	7828500	7850300	6803400	7589000	8162100	3652700	4216400	3561100	--	--
Hmgp002036	C22H22O12	Nepetin-7-O-glucoside	Flavonoids	Flavonoid	4963100	3948400	3883000	1114300	1178700	1434200	277890	339540	232440	862550	495670	918930	8347700	9417200	11157000	3526600	3158400	3914500	3207000	2402900	3302900	--	--
mws1454	C23H26O11	Persicoside	Flavonoids	Dihydroflavone	249300	233240	258450	215020	230250	214040	29341	35482	30386	120140	84125	102970	176990	244130	197170	186070	198350	195550	166020	165900	180010	--	--
mws0289	C23H46NO7P	LysoPE 18:1	Lipids	LPE	3394500	3293100	3205700	3103500	3048800	2682900	4611600	4267600	4457100	3102400	2951700	3202100	4085100	3535600	3520300	2259200	2484800	2337500	3525000	3427500	3390300	--	--
pmb2260	C23H46NO7P	LysoPC 15:1	Lipids	LPC	420760	461040	447860	416800	388300	362870	411340	403180	417040	436880	456870	436650	483840	429030	484440	217770	224180	240430	385570	409880	417490	--	--
Lmtp003948	C22H24O12	3',5',5,7-Tetrahydroxy-4'-methoxyflavanone-3'-O-glucoside	Flavonoids	Flavonoid	537850	603510	753290	679530	802610	737990	763490	771570	657750	539530	726450	580030	375680	344950	306810	323520	314220	224260	641790	467760	550290	--	--
pmb2319	C23H48NO7P	LysoPC 15:0	Lipids	LPC	1858000	2008800	1981500	1225200	1123100	1109300	2512400	2397100	2514400	2159300	2075200	2153200	2044700	2111500	2215500	834890	803270	780740	1790100	1752500	1700600	--	--
Lmhp009129	C23H48NO7P	LysoPC 15:0(2n isomer)	Lipids	LPC	176370	175140	187630	75853	73759	65647	216490	224970	237170	242720	244940	233650	186310	178010	192330	49151	49010	42561	148400	133870	162740	--	--
pmb0883	C23H48NO7P	LysoPE 18:0	Lipids	LPE	488780	482000	467090	187520	163520	164180	656370	586190	626110	314820	290510	274730	591020	553800	553100	129860	141970	139790	424280	405540	397620	--	--
pmn001628	C20H18O14	4,6-(S)-Hexahydroxydiphenoyl-D-glucose	Phenolic acids	Phenolic acids	114950000	103560000	99964000	168810000	172850000	168830000	101620000	99209000	108830000	144200000	130750000	127330000	83860000	92760000	83685000	120690000	110850000	113350000	131890000	133180000	140060000	--	--
pmn001526	C20H20O14	1,6-Di-O-Galloyl-D-Glucose	Tannins	Tannin	1712300	1365900	799260	530020	629660	356950	1103500	990040	795310	375050	483190	436330	1201700	1123500	1650000	476600	762300	175880	618870	620710	989370	C04101	--
pmn001629	C20H20O14	Digalloylglucose	Tannins	Tannin	1188700	957480	1336300	2096700	1902800	1732500	1228000	999720	1128200	1394600	1579200	1527300	1313600	1074500	1284200	1504500	1846400	2049200	2072000	1439600	1548300	--	--
Hmlp001270	C20H20O14	2,3-Di-O-galloyl-D-glucose	Tannins	Tannin	126680	108470	130660	200240	243310	224490	98770	80140	87962	104760	107200	80291	128610	98387	148890	157050	139920	127010	124590	136890	126630	--	--
Lmqn005937	C25H26O10	Juglanoside J	Phenolic acids	Phenolic acids	15870	7286.9	13047	13121	8742.3	11987	943490	985120	777960	881360	964030	824370	53658	41741	42847	111960	90716	88132	534730	383850	337240	--	--
Wmhn004094	C24H24O11	1,4,8-Trihydroxynaphthalene-1-O-[6'-O-(3''-methoxy-5''-hydryoxybenzoyl)]glucoside	Quinones	Quinones	2614100	2163100	2756500	3743600	3661900	3299000	18475000	20469000	17057000	18347000	26752000	25119000	6062800	5286200	6032000	6865300	11951000	6185200	11408000	11854000	11991000	--	--
pmn001527	C22H32O12	Di-O-galloyl Methyl gallate	Tannins	Tannin	188110	181260	140530	44294	41406	42682	14931	14767	15905	14114	10224	19136	22332	23607	20337	18584	22184	23965	63941	48884	55790	--	--
pma1303	C24H46NO7P	LysoPC 16:2	Lipids	LPC	44776	41348	51332	14888	19020	18123	59664	61229	65320	53968	46786	47689	83731	77885	92037	18309	20611	20579	43429	46470	39508	--	--
pmb0863	C24H46NO7P	LysoPC 16:2(2n isomer)	Lipids	LPC	36121	33507	35260	15525	18709	14138	40024	40051	48890	46722	41486	42345	75140	54673	62816	15592	15361	15478	40756	40408	35646	--	--
pmb0736	C23H24O12	Tricin-7-O-Glucoside	Flavonoids	Flavonoid	943570	790580	944710	1094900	1315800	1116700	144630	127250	103450	787340	462670	619230	4862200	5070300	4957700	5402600	5736900	5319800	2132600	2076000	2226700	--	--
pmp001270	C24H48NO7P	LysoPC 16:1	Lipids	LPC	575380	535200	544350	96672	113360	108190	646380	564610	665760	140990	155940	172080	619440	581690	632320	75557	101660	103550	336850	391080	319510	--	--
Lmhp008833	C24H48NO7P	LysoPC 16:1(2n isomer)	Lipids	LPC	333740	351430	381730	476310	458830	409660	446250	464000	551320	660100	697130	700950	626340	560880	592970	493260	531260	431300	431140	429840	497840	--	--
pmd0132	C24H50NO7P	LysoPC 16:0(2n isomer)	Lipids	LPC	7858000	7836100	7311100	5006000	4774400	4602500	10966000	11106000	11086000	7657400	7124900	7284300	9447300	9430100	9442200	3962100	3784900	3927700	7421700	7625300	7781800	--	--
pmb0855	C24H50NO7P	LysoPC 16:0	Lipids	LPC	7461700	7654200	7743700	5126300	4799600	4607500	11598000	11088000	11477000	7667700	7544600	7478800	9683400	9569500	9626800	4082900	3838300	3764500	7752400	7933200	7696100	--	--
Zmhn003297	C21H20O14	3-O-Digalloyl quinic acid	Phenolic acids	Phenolic acids	10838	13107	13086	15612	14781	6679.7	16262	12132	7636.3	30381	23691	19888	9435.7	10200	15317	19640	22193	18435	16004	16167	17580	--	--
Wmhn004451	C25H24O11	1,4,8-Trihydroxynaphthalene-1-O-[6'-O-(3'',4'',5''-trimethylbenzoyl)]glucoside	Quinones	Quinones	14773	10210	10103	57094	45176	45922	64947	45304	67554	492130	384410	406560	18069	23609	28722	94752	113040	84854	141080	121850	70971	--	--
pmb3061	C22H28O13	5-O-p-Coumaroylquinic acid O-glucoside	Phenolic acids	Phenolic acids	366710	309220	332870	5448.8	3061.7	4097.9	1049700	1387600	1051900	9712	10755	10594	83258	105350	76284	16118	16428	12084	286260	241510	250510	--	--
mws1589	C18H32O16	D-Panose	Others	Saccharides and Alcohols	25512	18810	22459	200320	194380	167730	28681	35714	42969	262770	213850	224110	36316	49753	45913	204530	156290	172760	75601	76748	114470	C00713	--
pme0500	C18H32O16	D-Melezitose	Others	Saccharides and Alcohols	23249	19638	38423	102490	87857	89190	25166	38686	21362	80207	43842	84270	42518	41985	45943	67927	100260	91145	32482	57649	43498	C08243	--
Lmhp008718	C25H48NO7P	LysoPC 17:2	Lipids	LPC	65105	63352	68965	66032	71746	65657	118550	121580	116020	91429	87504	82440	101540	98877	94168	45074	47728	48048	75522	79645	83220	--	--
Lmhp010757	C25H48NO7P	LysoPE 20:2	Lipids	LPE	48963	44089	43263	14817	15205	15319	39780	37889	35291	139810	97189	112830	38450	35822	37627	14479	18033	14336	46512	44041	43957	--	--
Zmsp004363	C23H22O13	Quercetin-3-O-(6''-acetyl)glucoside	Flavonoids	Flavonols	12410	13555	13451	10061	12894	14286	38911	42518	38672	17250	20762	29641	23137	43241	49203	28940	27501	32751	26214	19975	32664	--	--
Lmhp009590	C25H50NO7P	LysoPC 17:1	Lipids	LPC	122540	120450	125690	300010	283880	256020	143260	146900	149720	387840	343090	379390	159850	153190	153370	122700	123790	116050	181630	202930	210290	--	--
pmb2406	C25H52NO7P	LysoPC 17:0	Lipids	LPC	1446400	1729200	1760200	3254200	3063300	2883000	1658100	1691300	1707800	4538900	4701400	4953600	1965100	1790600	1912000	1818000	1860400	1846100	2209200	2438500	2486200	--	--
Wmhn004393	C26H26O11	1,4,8-Trihydroxynaphthalene-1-O-[6'-O-(4''-propionyloxybenzoyl)]glucoside	Quinones	Quinones	11217	10069	5397.7	7203	9265.3	18929	163290	165530	163680	332030	347540	368760	54645	95193	87136	169960	175590	178020	219720	154960	142770	--	--
Li512115	C25H24O12	Isochlorogenic acid B*	Phenolic acids	Phenolic acids	39812	21933	15062	18876	26540	21439	136340	103500	123840	101360	86338	60639	131260	76464	112760	75654	97987	80000	91518	59771	49760	C10468	--
pmn001382	C25H24O12	Isochlorogenic acid A	Phenolic acids	Phenolic acids	17201	12475	21368	18400	18793	12279	129630	130300	110570	83954	98035	71067	87966	79732	120130	111380	59572	75121	83186	44939	84394	--	--
pmn001384	C25H24O12	Isochlorogenic acid C*	Phenolic acids	Phenolic acids	30227	22582	18370	15964	22992	15037	180250	149020	154060	83978	96760	81692	123500	80564	89795	76888	94948	86870	89694	70810	57756	--	--
Zmhn000785	C19H32O16	Di-O-Glucosylquinic acid	Phenolic acids	Phenolic acids	2328600	2522600	2511800	1083000	1056200	1144400	1991900	1540600	1693700	683980	575940	659720	2805700	3077100	3255500	2403600	2666200	2679500	2600700	2897400	2595400	--	--
pmb0854	C26H48NO7P	LysoPC 18:3	Lipids	LPC	9834100	10368000	10487000	7047600	7621500	6746700	20207000	19282000	20202000	6292000	6207200	6061800	16042000	15122000	14814000	4779600	4603700	4746500	10334000	10976000	10819000	--	--
pmb0865	C26H48NO7P	LysoPC 18:3(2n isomer)	Lipids	LPC	9961800	10954000	10260000	6941500	7444300	6526700	19203000	19772000	20810000	6235400	6690800	6237100	16152000	15717000	15072000	4986000	4817500	4767700	10672000	11126000	11423000	--	--
pmp000194	C24H22O13	6''-O-Malonylgenistin	Flavonoids	Isoflavones	10062	9448.9	8617.5	9	9	9	1060.6	2681.5	2644.5	3401.7	3696.6	5555.7	1855.9	5571.8	5261.7	9	9	9	3438.3	4222.5	3102.7	C16192	ko00943
pmp001251	C26H50NO7P	LysoPC 18:2(2n isomer)	Lipids	LPC	2103400	1956400	2014100	2167200	2189000	2069900	4577300	4333400	4820500	2145800	1860000	2120500	3573900	3826400	3670100	1670900	1637900	1671400	2851200	2655800	2797900	--	--
pmp001273	C26H50NO7P	LysoPC 18:2	Lipids	LPC	15808000	15945000	18359000	20103000	18555000	16323000	36276000	34918000	38008000	16667000	16345000	20983000	30444000	29567000	31383000	16633000	16069000	15757000	21007000	24546000	24149000	--	--
Li512111	C24H24O13	Isorhamnetin-3-O-(6''-acetylglucoside)	Flavonoids	Flavonols	38480	50820	52266	23930	17785	24202	9	9	9	4953.1	6167.8	2238.1	23325	31792	18979	14341	11510	13702	21668	18925	10018	--	--
pmn001739	C25H28O12	6'-Trans-Cinnamoyl-8-epikingisidic acid	Phenolic acids	Phenolic acids	9	9	9	1005	1106.3	399.66	1899.5	3202.9	2513.5	17204	17767	14806	9	9	9	2295	2613.6	1395.2	4532.1	3087.6	4525.7	--	--
pmp000682	C26H32O11	Matairesinol-4'-O-glucoside (Matairesinoside)	Lignans and Coumarins	Lignans	50590	69508	67179	249450	199590	216200	96533	133190	108180	182220	225250	204320	78267	90988	90382	182090	166040	142430	122640	145890	153810	--	--
pmp001281	C26H52NO7P	LysoPC 18:1	Lipids	LPC	10691000	11082000	11743000	8986500	8853600	8068000	16211000	15888000	16874000	11866000	11974000	11904000	16409000	15513000	15841000	5745800	5723600	5740800	11049000	11481000	11778000	--	--
Lmhp010190	C26H52NO7P	LysoPC 18:1(2n isomer)	Lipids	LPC	10437000	11370000	11426000	8760200	9051700	8369000	16003000	15899000	16264000	12014000	11857000	11894000	16230000	15484000	16111000	5776200	5620000	5674000	10998000	11718000	11706000	--	--
pmb3041	C23H22O14	Tricin-7-O-saccharic acid	Flavonoids	Flavonoid	27166	25016	50102	41715	24878	33481	45788	43964	32502	49280	57241	47899	125800	78145	89318	100500	73350	109300	67490	44528	48578	--	--
pmn001710	C24H26O13	Rosmarinic acid-3'-O-glucoside	Phenolic acids	Phenolic acids	54785	46638	44917	136750	163900	155250	9	9	9	9	9	9	9	9	9	9	9	9	53033	40640	55756	--	--
mws0126	C26H54NO7P	LysoPC 18:0	Lipids	LPC	3077200	3522400	3406400	2238200	2250800	2172600	5063400	4752600	5093400	2397300	2257300	2293800	4976800	5033200	4973700	1816800	1713100	1745100	3284400	3296200	3258100	--	--
pmd0136	C26H54NO7P	LysoPC 18:0(2n isomer)	Lipids	LPC	3686500	4088500	4022800	2630500	2628500	2589000	5858000	5575300	5898500	2786200	2625300	2729800	5694400	5754400	5857000	1989600	2042700	2041700	3927500	3836100	3672000	--	--
Lmtn003096	C26H36O11	Secoisolariciresinol 4-O-glucoside	Lignans and Coumarins	Lignans	175510	132280	199180	217640	200090	187780	51999	85222	64713	125930	107410	89508	255220	245680	264370	209150	237240	226920	107500	164000	125010	--	--
Lmhn003801	C25H24O13	Feruloylsinapoyltartaric acid	Phenolic acids	Phenolic acids	84258	63010	79430	221210	261070	275570	112190	108970	89106	193270	204230	168680	371620	373650	347390	761520	748670	689670	312690	288180	306470	--	--
Wmhn005209	C26H28O12	4,5,8-Trihydroxy-α-tetralone 5-O-D-[6'-O-(4''-propionyloxybenzoyl)]glucoside	Quinones	Quinones	2716.3	2296.9	1844.1	9217.2	6921.3	6884	36944	33200	39312	53730	65558	56690	13789	12942	15168	16017	17280	13818	23251	15816	26042	--	--
Lmhp007840	C27H52NO7P	LysoPC 19:2	Lipids	LPC	26116	34709	29466	19450	20463	17300	57043	61749	60391	16811	16270	18639	48850	46272	50484	16647	19602	21474	31813	34238	33804	--	--
Lmhp010908	C27H54NO7P	LysoPC 19:1	Lipids	LPC	51386	59759	61390	36881	38326	35145	53247	49646	48867	42358	43207	45054	51263	47727	44403	20757	21044	19466	35120	45967	44884	--	--
Zmfn000481	C14H22N2O16P2	Uridine-5'-Diphosphate-D-Xylose	Nucleotides and derivatives	Nucleotides and derivatives	376080	328480	347880	202070	184000	178200	417970	362920	358690	76110	70858	104760	343990	342240	381500	186310	174070	213920	271810	271140	257740	C00190	ko00520,ko00908,ko01100
pmb2228	C27H56NO7P	LysoPC 19:0	Lipids	LPC	4973.1	2902.1	3977.4	3345.3	3106.8	3378.3	6120.3	5451.6	6020.7	5086.8	9635.9	7953.8	5727.3	5587.5	4955	3589.1	2301.6	3071.4	3118.7	4612.7	3312.5	--	--
Lmhp008742	C28H48NO7P	LysoPC 20:5	Lipids	LPC	1232.4	1027.7	896.74	1263.2	1309.3	778.32	1366.6	1132.8	1290.9	18691	33153	15706	3094.2	1660.9	2884.9	705.63	315.73	376.76	4493.6	5569.5	5039.4	--	--
Lmhp009890	C28H52NO7P	LysoPC 20:3	Lipids	LPC	51403	48167	47257	26208	27054	28590	30717	35867	33121	92013	83267	87564	35703	34924	35362	12938	13266	12516	39379	44202	43862	--	--
pmd0147	C28H54NO7P	LysoPC 20:2	Lipids	LPC	215840	240080	251650	44404	43430	43569	178990	163870	181050	253710	241890	263750	192300	174690	180970	46734	43189	42745	146980	169310	152780	--	--
Lmhp011549	C28H56NO7P	LysoPC 20:1	Lipids	LPC	156210	171430	169820	53436	50157	49679	141040	125680	139620	457450	448090	448440	126250	127930	123110	86917	81102	82602	156980	173130	175950	--	--
Hmln002321	C24H22O15	Quercetin-3-O-(6''-malonyl)glucoside	Flavonoids	Flavonols	9	9	9	25200	15732	28858	9	9	9	10617	18587	15194	4314.6	4650.7	3549.7	22296	23880	24389	11067	12321	9982.7	C12638	ko00944
pmp000589	C24H22O15	Quercetin-7-O-(6''-malonyl)glucoside	Flavonoids	Flavonols	132700	160550	126020	34472	37665	38959	98473	89976	97596	43173	37146	47408	465740	421760	402670	118760	78939	104570	96553	127710	125390	--	--
Hmmn003659	C25H26O14	Limocitrin-7-O-(6''-Acetyl)glucoside	Flavonoids	Flavonols	8927.4	21218	19356	14104	7630.2	4341	165420	185890	129050	55175	52238	46023	14086	23730	18325	11551	12257	6936.3	63628	50397	52044	--	--
pmp000273	C30H26O11	Gambiriin B3	Tannins	Tannin	5642.8	8923.4	11985	10151	10538	8600.6	2190.3	4111.1	2843.5	14994	15315	24333	5010.1	4730.5	4753.6	10801	8523.1	11527	8066.2	6037.5	8468.3	C17777	--
Rfmb25702	C28H34O12	Pinoresinol-4-O-(6''-acetyl)glucoside	Lignans and Coumarins	Lignans	12655	11094	12190	3771	4668.2	8505.8	3756.3	2079.4	3919	4637.6	2670.8	4342.1	3226.2	4377.1	1998.9	575.38	2391.1	575.21	6141	3171.7	4983.4	--	--
pmb2922	C15H24N2O17P2	Uridine 5'-diphospho-D-glucose	Nucleotides and derivatives	Nucleotides and derivatives	2053500	2479100	1961000	470800	385950	362080	1863500	1494300	1550000	379600	350140	365820	1760300	1484100	1519400	516470	564550	488220	1018600	1004300	988930	C00029	ko00040,ko00052,ko00053,ko00240,ko00500,ko00520,ko00561,ko00908,ko01100,ko01110
pme0432	C30H24O12	Procyanidin A2	Tannins	Proanthocyanidins	15102	10322	13482	9	9	9	51764	42774	38294	9	9	9	207580	186330	197590	19514	19486	22539	35289	52287	39212	C10237	--
mws0836	C30H26O12	Procyanidin B1	Tannins	Proanthocyanidins	387400	448980	460650	599630	695410	693900	560820	451760	461840	768790	752730	765610	623500	778840	753890	723040	758230	745600	592780	683970	643030	--	--
pme0434	C30H26O12	Procyanidin B2	Tannins	Proanthocyanidins	1019300	1194700	1063100	858640	664160	875510	1086400	959090	1016300	1788600	1749000	1428000	1402400	979970	1201600	851100	852080	935010	962020	1219500	1034300	C17639	--
pme0436	C30H26O12	Procyanidin B3	Tannins	Proanthocyanidins	1046600	943300	991430	753650	727030	793920	1003500	1084500	989250	1392700	1745000	1404800	1233200	1501000	1403500	801350	728880	796690	1113900	1013500	1155200	--	--
pmp000275	C30H28O12	Gambiriin A1	Tannins	Tannin	6984.3	12395	8020.8	22550	34841	13639	10933	10856	5707.7	15671	19040	23794	23841	22546	25858	26057	22060	21898	17162	13117	20124	C17772	--
mws1066	C27H32O14	Naringenin-7-O-Rutinoside(Narirutin)*	Flavonoids	Dihydroflavone	9	9	9	9	9	9	35566	42039	67529	73568	75430	75559	23858	32318	29928	50442	50368	42482	35949	37595	38230	C09793	--
mws0046	C27H32O14	Naringenin-7-O-Neohesperidoside(Naringin)*	Flavonoids	Dihydroflavone	3572.8	4211.5	2367.5	9	9	9	156300	170370	204920	193280	232060	189940	122950	113740	90507	172840	166270	193640	94542	146920	147580	C09789	ko00941
pmb0492	C34H37N3O6	N',N'',N'''-p-Coumaroyl-cinnamoyl-caffeoyl spermidine	Alkaloids	Phenolamine	5760.9	7020.1	8884.2	4968.6	5905.8	3704.3	15423	16068	12828	12666	17289	16090	22408	15698	21124	6216.7	5148.4	3380	14345	9233.7	10804	--	--
Lmmp003672	C31H28O12	8,8'-Methylenebiscatechin	Flavonoids	Flavanols	12526	9695.9	12513	67605	66584	71033	14775	13493	17154	70101	72621	68836	61724	57250	46518	94158	94655	104710	47818	48666	48145	--	--
Cmhn002280	C28H35NO13	Glansreginin A	Tannins	Tannin	9	9	9	188880	172570	194280	9	9	9	345950	270290	367870	9	9	9	233130	315660	260320	132050	172230	135020	--	--
Lmhn005475	C29H22O14	7,4'-Di-O-galloyltricetiflavan	Flavonoids	Flavanols	42941	13617	34380	16959	32107	24229	13012	15149	23753	27024	21786	12087	29676	47303	21897	37257	43929	36383	23137	28248	29052	--	--
mws1290	C30H26O13	Kaempferol-3-O-(6''-p-Coumaroyl)glucoside (Tiliroside)	Flavonoids	Flavonols	1340.7	3741.1	2909.5	8000.4	6958	7582.6	10853	10532	14498	32096	44683	37712	2179.6	2577.8	3660.4	5263.6	7705	10130	10159	15183	11644	C17140	--
mws1073	C27H30O15	Apigenin-6,8-di-C-glucoside (Vicenin-2)	Flavonoids	Flavonoid	9	9	9	9	9	9	9	9	9	9	9	9	9	9	9	57814	61773	36161	8391.7	8379	3945.4	C10195	--
Lmjp002596	C26H28O16	Quercetin-3-O-sambubioside	Flavonoids	Flavonols	23835	29147	16903	82178	87961	73021	62431	65714	62880	108980	105020	90902	69422	88080	107440	154520	135090	153080	84639	89811	89943	C12637	ko00944
Lmyn005006	C30H28O13	"Eriodictyol-7-O-(6""-O-p-coumaroyl)glucoside"	Flavonoids	Dihydroflavone	3160.3	2847.2	2872.3	7467.9	6247.1	6425.5	8932.2	11671	9453.1	43946	37908	49165	7738.8	8042.9	5838.6	8316	14846	10564	14743	14125	17606	--	--
mws1661	C28H32O15	Diosmetin-7-O-rutinoside (Diosmin)	Flavonoids	Flavonoid	2229.9	1913.8	1238.6	9	9	9	24530	6921	47577	57148	35212	39340	5989	5977.9	5090.7	87093	100640	74587	30332	34085	34045	C10039	--
Lmdp004267	C30H26O14	Quercetin-3-O-(6''-p-Coumaroyl)glucoside	Flavonoids	Flavonols	13676	10270	14106	17627	27953	22663	277740	232570	316800	245750	276340	268550	299380	321810	306530	274300	271250	215130	180820	194840	236490	--	--
Lmbp002336	C27H30O16	Quercetin-3-O-(2''-O-rhamnosyl)galactoside	Flavonoids	Flavonols	12424	8415.7	12650	16245	14821	16286	131980	138390	157690	112790	119420	112030	58981	79689	60915	118930	135690	157720	87457	76210	86023	--	--
pmb0711	C27H30O16	Quercetin-7-O-rutinoside	Flavonoids	Flavonols	49780	33388	36737	13782	25088	40575	16984	26354	26391	40187	30676	38652	30524	25204	35683	26097	31496	17206	26410	25512	29957	--	--
Lmyn001269	C27H30O16	Kaempferol-3-O-sophoroside	Flavonoids	Flavonoid	9	9	9	3715.1	2824	1575.3	3021.6	2283.1	2106.6	6794.6	7245.6	6521.6	3862.5	6338.7	5645.6	3358.6	5220.2	7439.8	4598.9	4101	4582.2	C12634	ko00944
mws0036	C28H34O15	Hesperetin-7-O-rutinoside (Hesperidin)	Flavonoids	Dihydroflavone	9453.8	9	9	12416	21771	10035	12678	7677	12433	21308	27741	15970	4135.8	16534	12728	832960	822180	854890	138240	113880	202060	C09755	--
pme0001	C28H34O15	Hesperetin-7-O-neohesperidoside(Neohesperidin)	Flavonoids	Dihydroflavone	27197	15970	18910	64162	70980	58386	38794	26634	27715	92777	144270	152640	43662	69192	67926	1148100	1122000	1181600	211510	227640	240720	C09806	ko00941
mws4134	C20H32N6O12S2	Oxiglutatione	Amino acids and derivatives	Amino acids and derivatives	22124	22095	23593	21176	20774	25313	26344	39785	32193	31790	18796	33682	26365	29038	13844	27244	32011	23620	19147	19779	24420	C00127	ko00480,ko01100
Lmyp003191	C27H20O17	Phyllanemblinin A	Tannins	Tannin	3687100	2960300	3548800	3038900	2686100	2920800	1801200	1935500	2245300	1598500	1284500	882330	2373000	3237400	3191100	3249200	3631100	3004600	2455100	2399400	2910700	--	--
Lmyp003139	C28H24O16	Quercetin-3-O-(6''-galloyl)galactoside	Flavonoids	Flavonols	1415900	1322100	1127900	3156300	3381300	2872100	17524000	18643000	17292000	15055000	19737000	16864000	24081000	22118000	25413000	25208000	29229000	27236000	16627000	16362000	16625000	--	--
pmp000127	C28H32O16	Chrysoeriol-6,8-di-C-glucoside	Flavonoids	Flavonoid carbonoside	6866.2	2675.6	5107.1	11867	16030	15613	2716.1	676.09	4746.7	8818.6	6804.9	7872.4	9855.3	10179	4893.6	43355	64146	55088	9476.2	13853	12854	--	--
pma2088	C27H30O17	Quercetin-3,4'-O-di-glucoside	Flavonoids	Flavonols	3556.2	4043.4	2319.7	5398.4	3957.1	4274.2	11917	12712	11890	6313	4451.9	7286.7	18210	19600	22837	12985	15335	8076	10847	8367.1	6449.4	--	--
Lmhn002379	C27H22O18	Strictinin	Tannins	Tannin	1549300	1530300	1445800	1800700	1556800	1474100	1722000	1359000	1094400	1208900	1055700	1223700	2224100	1634100	1635600	2354700	1712800	1578500	1076200	1274500	1355800	--	--
Cmhn001271	C27H22O18	Gemin D	Tannins	Tannin	2604200	3514300	3260400	2590200	2315700	2857100	3799100	3657800	3341600	2922900	2967800	3047600	2716300	2965200	2749800	1835500	2133500	2115300	2311000	2358900	2292000	--	--
Wmhn003138	C27H22O18	Isostrictinin	Tannins	Tannin	3052600	3648000	3511800	2459500	2891700	2791300	3323400	4047900	3611700	2749100	2725100	2295500	3225700	3140400	2776800	1751700	2651700	2114400	2257400	2585100	2620100	--	--
Wmhn003618	C27H22O18	Galloyl-ellagyl-glucose	Tannins	Tannin	458670	540220	528920	771280	653180	634870	1774600	870970	1620000	1139600	572760	724560	824000	1039100	1282900	679680	507710	222390	783730	618050	585210	--	--
Hmqn003212	C27H22O18	Sanguiin H4	Tannins	Tannin	885350	595350	174330	678760	594500	398080	703020	1230500	696160	632400	578280	657680	714900	727320	741430	345990	564920	747990	420210	363310	837560	--	--
Lmfn001062	C27H24O18	2,4,6-Tri-O-galloyl-D-glucose	Tannins	Tannin	141930	164050	116960	162350	139080	76166	101270	84306	67555	83151	149510	81808	115900	162040	141290	117530	152560	137500	100680	122300	135290	--	--
Lmfn001209	C27H24O18	1,3,6-Tri-O-galloyl-D-glucose	Tannins	Tannin	223830	393050	287550	204770	321930	240580	263430	241140	221420	243200	136210	324570	633610	492690	372300	433740	390460	529990	282680	316110	387480	C17458	--
Lmfn001337	C27H24O18	1,2,3-Tri-O-galloyl-D-glucose	Tannins	Tannin	293300	337140	262330	250700	251610	244360	229360	290200	274280	152560	246590	289790	517220	637800	444370	402850	339410	416760	319320	352860	467620	--	--
Hmdp001663	C27H24O18	1,2,6-Tri-O-galloyl-glucose	Tannins	Tannin	366050	318830	320470	572790	562060	581710	159480	151660	183160	281160	262050	228260	263300	227390	251090	523080	459310	490230	271980	305100	269100	C04360	--
Hmcp001578	C28H32O17	Isorhamnetin-3,7-O-diglucoside	Flavonoids	Flavonols	96001	97409	106780	65059	89937	76145	166390	201880	207600	127690	99720	111220	299620	242350	243890	213140	194670	244190	146910	145840	161000	--	--
Cmhn000855	C27H22O19	Valoneoyl-D-glucose	Tannins	Tannin	1274600	1099200	1370700	6014200	6046400	6571100	1006000	1024200	988570	5169000	5477400	4876800	1331200	1367200	1434100	5496700	5335100	5253200	2900300	3536700	3466200	--	--
Wmhn005946	C31H26O16	1,8,9,10-Tetrahydroxy-6H-naphtho[1,2-b]benzo[d]pyran-6-one-12-O-[6'-O-(3'',5'''-dihydryoxy-4''-methoxybenzoyl)] glucoside	Quinones	Quinones	13612	15397	17052	32971	31763	33940	37001	37762	37253	52466	60070	51980	25407	25915	25203	55533	52022	54802	34256	37500	42646	--	--
pmb0530	C21H27N7O14P2	Nicotinic acid adenine dinucleotide	Nucleotides and derivatives	Nucleotides and derivatives	1366000	1559900	1674400	732300	803580	719950	1306100	1201700	1244500	1250500	1370800	1363900	1076300	1000200	1107500	801750	791790	897570	1188700	1238400	1140400	C00003	ko00190,ko00730,ko00760,ko01100
Lmqn000213	C24H42O21	Stachyose	Others	Saccharides and Alcohols	2406.9	1727.3	2470.8	48290	55729	43181	3894	3471.1	4134	28067	23059	21050	5366.3	4101.3	4514.8	26628	24628	31225	13312	11452	10194	C01613	ko00052,ko01100
mws1593	C24H42O21	D-Maltotetraose	Others	Saccharides and Alcohols	1435.5	1396.2	1580	9586.4	11971	12426	3674	1964.6	3921.8	31925	37936	34381	6342.2	4828.5	3707.9	21640	19521	16121	4739.9	4925.3	2798.9	C02052	--
mws4163	C24H42O21	Nystose	Others	Saccharides and Alcohols	9	9	9	27214	61545	41264	9	9	9	25055	10196	8590.7	9	9	9	26917	23470	23011	7043.5	14077	10916	--	--
Hmcp001628	C29H34O18	Limocitrin-3,7-di-O-glucoside	Flavonoids	Flavonoid	4563.4	4559.9	1290.6	3558.2	6776.2	4882	13067	12194	10552	17022	15077	20489	9	9	9	4826.9	2559.6	4515.7	7103.4	7098.3	4478.1	--	--
Lmhp008513	C33H56O14	2-α-Linolenoyl-glycerol-1,3-di-O-glucoside	Lipids	Glycerol ester	1835.6	2181.4	2372.8	2007.7	2720	1788.9	1307.6	802.69	2647.2	4516.3	4808.5	5189.1	4739.8	4249.1	4567.5	2053.8	1254.5	1451.5	3973.4	3715.7	2295.9	--	--
Lmhp009384	C33H58O14	1-Linoleoylglycerol-2,3-di-O-glucoside	Lipids	Glycerol ester	3290.7	2762.8	3509.4	2520.6	4007.6	3314.2	3786.8	1892.1	2190	10755	10406	9656.2	5306.9	7618.8	4517.3	4581.3	1742.9	4986.7	6824	6973.8	6100.2	--	--
Lmhp009190	C33H58O14	2-Linoleoylglycerol-1,3-di-O-glucoside	Lipids	Glycerol ester	3018.6	3530.9	3224.9	4457.1	3893.3	3224.9	3680.9	2928	2706.6	5663.4	13647	10292	6737.8	5620.8	5397.6	1839.3	2621.3	4475.6	4012.8	3451	4319.2	--	--
Lmmn004145	C38H60O10	3-O-(2-O-Acetyl-glucosyl)oleanolic acid	Terpenoids	Triterpene	12422	12085	9294.7	8930.6	4761.1	5363.4	9284.8	7307.6	8611.4	33419	28235	29131	24691	14835	22098	9184.6	10959	8714.1	13748	12393	19369	--	--
Lmgn002253	C31H36O18	Syringoylcaffeoylquinic acid-D-glucose	Phenolic acids	Phenolic acids	195830	182550	173720	81066	91431	98815	730890	743620	734000	785680	752670	680560	549310	551940	525740	355680	342570	290700	388020	425570	412380	--	--
pmn001372	C33H44O17	Medioresinol-4,4'-di-O-glucoside	Lignans and Coumarins	Lignans	9	9	9	1612.5	3226.5	9	145140	223920	213080	141680	159670	120480	122990	151120	109930	190240	154350	165100	83781	72259	75202	--	--
Lmhn002727	C37H29O16	(EC→EC)g(1)	Tannins	Proanthocyanidins	94100	44604	79680	9	9	9	212180	291270	208510	83712	89499	147650	520480	418570	291310	181040	263230	301460	174900	123500	206040	--	--
pme2651	C21H28N7O17P3	NADP (Nicotinamide adenine dinucleotide phosphate)	Nucleotides and derivatives	Nucleotides and derivatives	68872	77206	87628	38831	30659	25242	108380	82101	99401	23174	18883	24454	113650	119420	116090	29554	36595	35363	49936	60212	69615	C00006	ko00195,ko00480,ko00760,ko01100
Hmdp001794	C35H28O20	Quercetin-3-O-(2'',3''-digalloyl)-glucoside	Flavonoids	Flavonols	2561900	3232100	3062500	2927300	3431700	3461400	313650	262960	268610	455980	583440	494650	361420	377560	397310	649740	702820	587690	1220100	1167400	1100600	--	--
Lmhn002953	C34H24O22	Pedunculagin	Tannins	Proanthocyanidins	78629	57245	71164	82000	106480	106760	17440	17539	12026	36003	32653	27792	65725	75333	35812	49226	57318	55366	56141	59566	44842	C10236	--
Cmhn001369	C34H24O22	Casuariin	Tannins	Tannin	1164400	2119100	1660300	2091000	2050000	2372600	2653200	3051700	3253100	2583900	3000000	2466200	2300300	2073100	1848100	1931200	2236600	2649500	2334100	2183500	2063600	--	--
Lmsn001369	C34H24O22	Granatin A	Tannins	Tannin	8011500	8687100	10033000	10260000	9814900	10160000	11528000	10836000	10412000	12088000	9632500	11798000	9518900	8074100	10570000	9754600	9419200	9697400	9624300	10558000	11343000	--	--
Cmhn002756	C34H26O22	Heterophylliin A	Tannins	Tannin	2324500	1808500	2250900	4220100	3331400	2765200	611040	586440	717000	1827200	1643900	2113300	1523600	1030800	1258800	3719100	3121000	4116500	1789400	1853400	2173700	--	--
Hmdp001587	C34H26O22	Tercatain	Tannins	Tannin	1829600	1479400	2350800	1321300	479440	1030000	2119000	1750600	2077200	1143900	797420	673410	3365600	3698900	2438700	2544400	2072500	2129800	1402900	1367500	1618300	--	--
Lmsn002071	C34H26O22	Tellimagrandin I	Tannins	Tannin	1770100	1367100	1384700	1191900	1024600	930570	1443200	1753100	1419200	1110300	704120	907060	3692900	3722400	2764100	2276200	2643800	2525700	1436500	1473700	1649200	C10241	--
Zmhn004114	C34H26O22	Nobotanin D	Phenolic acids	Phenolic acids	1942600	1873700	1932700	1874600	2272400	2486300	1424300	940960	1094200	1189600	867510	987910	1324600	1301100	1276200	1019700	1143600	1141500	1399700	1308300	1421300	--	--
Hmqn003158	C34H26O22	Sanguiin H1	Tannins	Tannin	3050000	3667900	3614400	5481000	4656900	4307000	1277400	1072700	1267200	1714100	2068100	2129800	1657000	1572400	1733100	1880400	1851700	1900300	2782200	2663900	2934600	--	--
pmn001534	C34H28O22	1,2,3,6-Tetra-O-Galloyl-D-Glucose	Tannins	Tannin	3631400	4288700	4114500	4392600	3851700	3622500	2488000	2121500	2338400	2207900	2033400	2857500	2897100	3807600	3959300	3317100	3893500	3353700	4023300	3656100	3603300	C04516	--
pmn001548	C33H34O23	2-O-Trigalloyl-glucose-glucose	Tannins	Tannin	62564	95603	69733	27676	39650	48224	24742	34140	16260	38054	36288	51504	24800	47303	32456	8089.5	30134	17238	29464	34750	50285	--	--
Hmqn001732	C34H26O23	Sanguiin H7	Tannins	Tannin	105870	132110	132870	182340	122590	118860	177950	89652	114730	95564	64732	99163	78343	83653	78201	114620	97509	111120	96776	101230	119850	--	--
pmn001647	C45H38O18	Procyanidin C2	Tannins	Proanthocyanidins	25433	40777	38858	42240	43729	45394	37248	41574	32284	83706	64575	80927	52918	36224	57602	38775	24870	32649	55074	36455	48323	--	--
pmn001646	C45H38O18	Procyanidin C1	Tannins	Proanthocyanidins	22724	20602	30256	40644	34970	28124	20338	21623	26062	39033	48213	35966	31972	28370	47698	21922	42188	21483	42262	32465	16758	C17624	--
pmb2947	C45H38O18	Catechin-catechin-catechin	Flavonoids	Flavanols	14338	12358	6910.5	21351	23588	20138	11812	8610	10950	31138	29045	25956	1733	12094	16087	6298.2	13264	26838	14412	25311	19880	--	--
pmp000100	C45H38O18	Arecatannin B1	Tannins	Tannin	194200	167750	176250	375770	382390	439850	114020	148610	111270	386880	368580	347640	166310	180770	181950	199060	190350	238700	191000	168280	164230	C17892	--
pmp000101	C45H38O18	Arecatannin C1	Tannins	Tannin	77562	54308	51963	122550	75817	130080	35523	33047	62614	96788	98465	92249	51002	42874	61264	52996	60279	55567	78660	67292	53643	C17897	--
Lmhp002374	C39H50O25	Quercetin-3-O-glucosyl(1→4)rhamnoside-7-O-rutinoside	Flavonoids	Flavonols	73492	76725	104890	98711	82265	79472	94131	108290	118170	69402	64447	68537	123530	140280	166650	136050	179010	169570	119950	113120	103310	--	--
Cmhn002244	C41H26O26	Glansrin C	Tannins	Tannin	224250	153690	144720	118140	109220	120280	188740	166320	172730	132080	86750	102410	182920	142230	157800	113950	105630	101590	102750	139120	125160	--	--
Cmhn002124	C41H26O26	Praecoxin D	Tannins	Tannin	258190	220120	216160	293150	163020	232110	249370	231100	228170	157240	174490	243390	231120	255830	177260	155950	119070	222630	250630	204460	208720	--	--
Cmhn001611	C41H28O26	Casuarictin	Tannins	Tannin	426350	364470	493330	513350	446950	366170	384870	378680	406760	163840	323050	240280	698780	737700	783290	1032600	899260	927540	633140	689160	632300	C10212	--
Lmsn001955	C41H28O26	Casuarinin	Tannins	Tannin	79030	38857	68558	55936	50785	44391	58943	70658	77223	45575	36940	47376	113540	154850	122330	197490	173570	177840	101580	93360	106220	C10213	--
pmf0426	C41H32O26	1,2,3,4,6-Penta-O-Galloyl-D-Glucose	Tannins	Tannin	27398	27140	41064	37725	34701	39451	1245.5	2122	1825.5	17692	5466.5	15778	13958	22792	20455	26850	38882	32460	42223	23447	22251	C04576	--
Hmqn002738	C41H28O27	Sanguiin H11	Tannins	Tannin	458500	368650	435030	498290	498170	493530	218940	200750	301120	347970	257870	379890	231690	220830	253110	318300	257990	333590	335550	398100	376360	--	--
Cmhn001480	C46H36O30	Pterocarinin A	Tannins	Tannin	167410	197960	199970	455370	462180	474310	422290	494800	512390	1022700	1032200	768500	4635.2	4422.8	6043.8	10178	3701	26143	316200	395650	507620	--	--
pmn001539	C48H36O30	3-O-Digalloyl-1,2,4,6-O-tetragalloyl-D-glucose	Tannins	Tannin	61101	78044	54135	28938	51021	54223	3030.2	3443.6	3047.5	13354	8519	15790	12099	2417	1216.8	20114	15173	15212	22333	20388	28744	--	--
Cmhn001843	C48H32O31	Glansrin A	Tannins	Tannin	2787700	2449900	3214400	4270200	4105700	5180400	563720	927200	673100	1378900	1354600	1522900	1341000	1220200	1619400	2855700	2656900	2911500	2106600	2099900	2395600	--	--
Cmhn001994	C48H32O31	Platycaryanin A	Tannins	Tannin	2577600	2290300	2576600	5029000	4760800	5928800	735390	858700	957520	1643500	2000400	1678100	1593100	1567000	1944800	3963600	3198700	3553100	2529500	2478300	3139900	--	--
pmp000102	C60H50O24	Arecatannin A1	Tannins	Tannin	17739	18144	13323	34025	45211	55983	14446	16004	14300	43298	44929	33647	20066	24019	19943	37138	36869	39191	27637	21118	22542	C17894	--
pmp000103	C60H50O24	Arecatannin A2	Tannins	Tannin	38777	36454	34346	84018	85393	82029	25696	30486	27256	69858	69334	73636	39584	50104	41393	45721	38843	41472	33453	36604	46178	C17893	--
Cmhn001534	C56H40O31	Stenophyllanin A	Tannins	Tannin	7973	9391.8	6094	17843	23848	17884	18911	17273	12591	49312	41818	38778	9	9	9	9	9	9	12612	16424	13078	--	--

## Sheet: TableS4
Table S4 Differential metabolites in each group.
group	Index	Formula	Compounds	Class I	Class II	HGWR1-1	HGWR1-2	HGWR1-3	HGWR2-1	HGWR2-2	HGWR2-3	VIP	Fold_Change	Log2FC	Type
HGWR1 vs HGWR2	pma0134	C4H8O4	D-(-)-Threose	Others	Saccharides and Alcohols	438330	393160	451730	158600	141450	158060	1.15589	0.357	-1.486	down
	mws4163	C24H42O21	Nystose	Others	Saccharides and Alcohols	9	9	9	26917	23470	23011	1.16281	2718.44	11.4086	up
	Wmzn000227	C6H10O4	2,2-Dimethylsuccinic acid	Organic acids	Organic acids	354460	299290	307010	149820	154840	131950	1.14413	0.454442	-1.13783	down
	mws0120	C8H20NO6P	Choline Alfoscerate	Lipids	PC	1409600	1157800	1211400	6401600	7141100	6628300	1.15912	5.33794	2.41628	up
	mws1337	C9H17NO5	D-Pantothenic Acid	Others	Vitamin	5031100	5148200	5243700	2340400	2690000	2458100	1.15502	0.485541	-1.04233	down
	Zmjn000425	C12H22O11	D-Lactulose	Others	Saccharides and Alcohols	2593100	2401100	2954100	1184200	1364900	1372700	1.13579	0.493414	-1.01913	down
	Lmjp003655	C22H22O11	6-C-MethylKaempferol-3-glucoside	Flavonoids	Flavonoid	315200	302620	319960	863970	813190	801860	1.16094	2.6435	1.40245	up
	mws4174	C8H15NO6	N-Acetyl-D-mannosamine	Others	Saccharides and Alcohols	226780	205620	201480	513760	547920	629690	1.15114	2.66828	1.41591	up
	mws1589	C18H32O16	D-Panose	Others	Saccharides and Alcohols	36316	49753	45913	204530	156290	172760	1.14541	4.04282	2.01536	up
	mws1346	C6H11NO4	DL-2-Aminoadipic acid	Alkaloids	Alkaloids	545190	518840	519200	1744400	1944200	1948900	1.16058	3.56076	1.83218	up
	Zmyn005384	C18H36O3	2R-Hydroxyoctadecanoic Acid	Lipids	Free fatty acids	6418.3	7133.3	7690.6	35041	35206	38622	1.15967	5.12513	2.35759	up
	Hmln002321	C24H22O15	Quercetin-3-O-(6''-malonyl)glucoside	Flavonoids	Flavonols	4314.6	4650.7	3549.7	22296	23880	24389	1.15734	5.63843	2.49529	up
	pmn001739	C25H28O12	6'-Trans-Cinnamoyl-8-epikingisidic acid	Phenolic acids	Phenolic acids	9	9	9	2295	2613.6	1395.2	1.15997	233.474	7.86712	up
	pme0490	C6H5NO2	Nicotinic acid (Vitamin B3)	Others	Vitamin	188500	194660	168310	399810	444680	462760	1.15104	2.37048	1.24518	up
	Lmqn000213	C24H42O21	Stachyose	Others	Saccharides and Alcohols	5366.3	4101.3	4514.8	26628	24628	31225	1.15489	5.89892	2.56045	up
	mws1593	C24H42O21	D-Maltotetraose	Others	Saccharides and Alcohols	6342.2	4828.5	3707.9	21640	19521	16121	1.12544	3.84996	1.94484	up
	pme2550	C6H6O6	Cis-Aconitic acid	Organic acids	Organic acids	93929	71132	60846	27704	34377	31339	1.10597	0.413533	-1.27393	down
	mws1595	C6H12O5	D-Fucose	Others	Saccharides and Alcohols	9699.1	8171.3	8375.9	30363	36184	34654	1.15575	3.85582	1.94704	up
	mws1474	C18H16O7	5,7-Dihydroxy-3',4',5'-trimethoxyflavone	Flavonoids	Flavonoid	639.93	4296.1	896.23	831030	887670	712870	1.1435	416.917	8.70362	up
	mws0028	C8H8O4	Vanillic acid	Phenolic acids	Phenolic acids	50376	54745	46711	402470	434720	373680	1.1607	7.97506	2.9955	up
	pme2559	C6H9NO5	N-Acetyl-L-Aspartic Acid	Amino acids and derivatives	Amino acids and derivatives	122560	170380	143390	20326	22707	39527	1.12357	0.189215	-2.4019	down
	pme0122	C8H16N2O3	N6-Acetyl-L-lysine	Amino acids and derivatives	Amino acids and derivatives	308150	217080	272750	80602	49064	87465	1.10917	0.272101	-1.87779	down
	pme0001	C28H34O15	Hesperetin-7-O-neohesperidoside(Neohesperidin)	Flavonoids	Dihydroflavone	43662	69192	67926	1148100	1122000	1181600	1.15691	19.0934	4.255	up
	pmb0998	C10H14N5O8P	Guanosine 5'-monophosphate	Nucleotides and derivatives	Nucleotides and derivatives	10807	15146	13569	2600.2	3636.2	2282.3	1.13564	0.215543	-2.21395	down
	pmb0752	C17H20O9	3-O-Feruloylquinic acid	Phenolic acids	Phenolic acids	3859600	3658800	3614000	1176400	1284400	1254700	1.1608	0.333756	-1.58314	down
	pmb3107	C15H20O10	Glucosyringic Acid	Phenolic acids	Phenolic acids	80524	81763	72218	201080	180270	181080	1.15447	2.39837	1.26205	up
	Wmhn003199	C10H10O3	4,5-Dihydroxy-1-tetralone	Quinones	Quinones	47494	53844	41660	7471.5	8681.5	6260.5	1.15338	0.15674	-2.67356	down
	Zmgn002106	C11H13NO3	N-Acetyl-L-phenylalanine	Amino acids and derivatives	Amino acids and derivatives	64804	56260	82502	15186	20149	22777	1.12503	0.28547	-1.80859	down
	pme1210	C5H11NO2S	L-Methionine	Amino acids and derivatives	Amino acids and derivatives	2982500	2511400	2777500	756930	665300	715170	1.15795	0.258408	-1.95227	down
	pme0243	C5H8O4	Glutaric acid	Organic acids	Organic acids	2051100	2196300	2195100	961810	931130	871720	1.15856	0.429128	-1.22052	down
	mws0275	C4H6O5	L-Malic acid*	Organic acids	Organic acids	2665700	2510400	2534800	1105800	1173600	1150500	1.1606	0.444812	-1.16873	down
	mws0154	C7H10O5	Shikimic acid	Organic acids	Organic acids	249290	174230	168370	102010	67169	66785	1.07689	0.398662	-1.32676	down
	Lmbn001609	C6H10O4	2-Acetyl-2-Hydroxybutanoic Acid	Organic acids	Organic acids	34835	28507	41998	9	9	9	1.16246	0.000256313	-11.9298	down
	pme0137	C7H12N2O4	N-Acetyl-L-Glutamine	Amino acids and derivatives	Amino acids and derivatives	760520	615760	1131900	223310	230670	174570	1.11601	0.2506	-1.99654	down
	pmb0981	C10H14N5O7P	Adenosine 5'-monophosphate	Nucleotides and derivatives	Nucleotides and derivatives	910360	853060	712810	128100	195350	208190	1.13639	0.214697	-2.21962	down
	mws0715	C13H16N2O4	Phenylacetyl-L-glutamine	Amino acids and derivatives	Amino acids and derivatives	721170	908900	757990	51638	44220	52868	1.16045	0.062279	-4.00511	down
	Lmbn000198	C4H6O5	3-Dehydro-L-Threonic Acid*	Organic acids	Organic acids	2804200	2658100	2299300	1089300	1125500	1224500	1.14654	0.443117	-1.17424	down
	pmb2922	C15H24N2O17P2	Uridine 5'-diphospho-D-glucose	Nucleotides and derivatives	Nucleotides and derivatives	1760300	1484100	1519400	516470	564550	488220	1.15426	0.329409	-1.60205	down
	Lmbn001288	C5H8O4	2-Hydroxy-2-methyl-3-oxobutanoic acid	Organic acids	Organic acids	1725100	1849100	1738300	615470	564880	577320	1.16073	0.330856	-1.59573	down
	pmb0864	C19H40NO7P	LysoPE 14:0	Lipids	LPE	81671	76156	74885	38268	36084	32907	1.15288	0.460909	-1.11745	down
	Lmgp002595	C9H10O3	Acetovanillone	Phenolic acids	Phenolic acids	157980	112200	157210	7117500	6898200	7153300	1.16096	49.5309	5.63026	up
	Lmmn003663	C14H18O9	5-Glucosyloxy-2-Hydroxybenzoic acid methyl ester	Phenolic acids	Phenolic acids	119860	104720	129350	302880	328970	371440	1.14759	2.83471	1.5032	up
	mws4002	C8H11NO2	Dopamine	Alkaloids	Alkaloids	220700	216480	226800	807340	834590	906370	1.16117	3.83792	1.94032	up
	Zmyn000108	C6H10O8	D-Saccharic acid*	Others	Saccharides and Alcohols	2504600	2344500	2477100	440670	449520	454050	1.16249	0.183484	-2.44627	down
	Wmhn004857	C23H20O11	1,8,10-Trihydroxy-6H-naphtho[1,2-b] benzo[d]-pyran-6-one-12-O-glucoside	Quinones	Quinones	9	9	9	544260	608100	594830	1.16288	64710.7	15.9817	up
	mws0206	C4H8O3	2-Hydroxybutyric Acid*	Organic acids	Organic acids	9	9	9	44901	56518	50683	1.16275	5633.41	12.4598	up
	pme0181	C7H11N3O2	3-Methyl-L-Histidine	Amino acids and derivatives	Amino acids and derivatives	27928	23300	24692	85939	66914	94297	1.1411	3.2554	1.70284	up
	pmp001270	C24H48NO7P	LysoPC 16:1	Lipids	LPC	619440	581690	632320	75557	101660	103550	1.15573	0.153136	-2.70712	down
	Lmmn004625	C21H22O11	Dihydrokaempferol-7-O-glucoside	Flavonoids	Flavonols	107900	132790	122480	264550	239910	243680	1.1432	2.06003	1.04266	up
	Hmbn002645	C8H8O3	3,4-Dihydroxyacetophenone	Phenolic acids	Phenolic acids	9	9	9	12954	10729	9385.3	1.16249	1224.75	10.2583	up
	mws0574	C4H8O3	2-Hydroxyisobutyric acid*	Organic acids	Organic acids	9	9	9	55834	50402	52288	1.16287	5871.26	12.5195	up
	pme2244	C11H11NO2	3-Indolepropionic acid	Alkaloids	Plumerane	483260	495590	490970	154600	137880	132720	1.15967	0.289287	-1.78943	down
	Lmhp009034	C21H42NO7P	LysoPE 16:1	Lipids	LPE	135600	136960	131500	56109	57355	50245	1.1578	0.40516	-1.30344	down
	Lmlp006175	C21H22O10	Isosalipurposide (Phlorizin Chalcone)*	Flavonoids	Chalcones	432490	426490	399840	1150600	1143100	959370	1.15226	2.58422	1.36973	up
	Lmmp003042	C8H8O4	Protocatechuic Acid Methyl Ester	Phenolic acids	Phenolic acids	46691	66838	50804	135210	122630	142600	1.12556	2.43676	1.28496	up
	mws0216	C5H9NO3	Trans-4-Hydroxy-L-proline	Amino acids and derivatives	Amino acids and derivatives	432630	337550	229810	740560	881700	1023400	1.07444	2.64569	1.40364	up
	pmb0883	C23H48NO7P	LysoPE 18:0	Lipids	LPE	591020	553800	553100	129860	141970	139790	1.16148	0.242426	-2.04438	down
	pmc0682	C8H8N2	4-Aminoindole	Alkaloids	Plumerane	34358	35541	42931	202890	172000	177390	1.15621	4.8948	2.29125	up
	pme3200	C2H7N3	1-methylguanidine	Nucleotides and derivatives	Nucleotides and derivatives	18853	15845	17088	29025	45605	49423	1.07702	2.39549	1.26032	up
	mws2523	C12H23O14P	Trehalose 6-phosphate	Others	Saccharides and Alcohols	5407600	5867600	5705200	100740	45940	137710	1.14883	0.0167481	-5.89986	down
	pme2237	C6H14O6	Dulcitol*	Others	Saccharides and Alcohols	102580	98640	117340	287380	273150	253570	1.1523	2.55556	1.35364	up
	pme3207	C6H6O4	Muconic acid	Organic acids	Organic acids	74642	81594	70678	1028800	1005000	1025400	1.16227	13.4818	3.75294	up
	pme2914	C6H10O5	3-Hydroxy-3-methylpentane-1,5-dioic acid	Organic acids	Organic acids	4212500	4291400	3948600	403500	409930	406800	1.16262	0.0979908	-3.35121	down
	pmb3142	C13H16O8	Salicylic acid-2-O-glucoside	Phenolic acids	Phenolic acids	2819400	2941200	2887000	21225000	16077000	15705000	1.15617	6.12968	2.61581	up
	Lmqp000873	C4H4O3	Succinic anhydride	Organic acids	Organic acids	513980	567330	546320	132590	153610	150460	1.159	0.26828	-1.89819	down
	MA10039641	C12H22O11	Lactobiose	Others	Saccharides and Alcohols	1980600	2085200	2409000	438440	805220	623410	1.11626	0.288359	-1.79406	down
	Cmhn000855	C27H22O19	Valoneoyl-D-glucose	Tannins	Tannin	1331200	1367200	1434100	5496700	5335100	5253200	1.16208	3.89232	1.96063	up
	mws0470	C4H6O4	Methylmalonic acid*	Organic acids	Organic acids	48441000	49321000	52489000	16667000	15788000	16382000	1.16132	0.325036	-1.62133	down
	pme3313	C6H13O9P	D-Fructose 6-phosphate*	Others	Saccharides and Alcohols	1234300	1198600	1993500	409640	535050	369430	1.10399	0.296882	-1.75204	down
	Hmcp005535	C30H48O	α-Amyrenone	Terpenoids	Triterpene	3373.2	3282.8	2693.8	9	9	9	1.16256	0.00288776	-8.43583	down
	pmb1754	C5H15NO4P+	O-Phosphocholine	Alkaloids	Alkaloids	327030	301550	331790	966980	1020100	1073800	1.15982	3.18719	1.67228	up
	pme2292	C4H12N2	Putrescine	Alkaloids	Phenolamine	2615400	2436300	2448800	691090	554110	476900	1.15029	0.229598	-2.12282	down
	mws1290	C30H26O13	Kaempferol-3-O-(6''-p-Coumaroyl)glucoside (Tiliroside)	Flavonoids	Flavonols	2179.6	2577.8	3660.4	5263.6	7705	10130	1.04512	2.74402	1.45629	up
	pme0432	C30H24O12	Procyanidin A2	Tannins	Proanthocyanidins	207580	186330	197590	19514	19486	22539	1.16137	0.104039	-3.26481	down
	Hmgp002189	C22H22O11	Hispidulin-7-O-Glucoside*	Flavonoids	Flavonoid	279680	319670	318490	892470	788080	870080	1.15551	2.77895	1.47454	up
	mws0884	C10H12N5O6P	Cyclic 3',5'-Adenylic acid	Nucleotides and derivatives	Nucleotides and derivatives	33043	35448	34792	8718.5	7273.4	11559	1.13939	0.266752	-1.90643	down
	pme3705	C6H10O7	D-Glucoronic acid*	Others	Saccharides and Alcohols	816310	855410	764470	2779000	2794100	2365200	1.15612	3.25849	1.7042	up
	Lmtn004049	C15H20O4	Abscisic acid	Organic acids	Organic acids	471920	437930	457990	7458900	7210900	8028500	1.16248	16.5943	4.05261	up
	pme3827	C9H11NO4	3,4-Dihydroxy-L-phenylalanine (L-Dopa)	Amino acids and derivatives	Amino acids and derivatives	52053	63381	74964	31308	26674	23856	1.10962	0.429826	-1.21818	down
	pmb2871	C13H16O9	1-O-Gentisoyl-D-glucoside*	Phenolic acids	Phenolic acids	114340	109410	110750	398670	313090	410920	1.15102	3.35629	1.74687	up
	Cmhn002057	C18H28O10	2,7-Dimethyl-2,4-diene-deca-α,x-diacid 8-O-β-glucoside	Tannins	Tannin	9	9	9	7329.2	20595	20189	1.15795	1781.97	10.7993	up
	Lmmn001294	C14H20O9	Koaburaside	Phenolic acids	Phenolic acids	82482	92296	87700	315330	312720	341450	1.16041	3.69364	1.88504	up
	mws0093	C10H12O3	Coniferyl alcohol	Phenolic acids	Phenolic acids	43084	45696	49416	14063	8504.5	8456	1.13387	0.224489	-2.15528	down
	Cmhn002280	C28H35NO13	Glansreginin A	Tannins	Tannin	9	9	9	233130	315660	260320	1.16272	29967	14.8711	up
	pme1194	C9H13N3O4	2'-Deoxycytidine	Nucleotides and derivatives	Nucleotides and derivatives	99216	84274	95948	26717	21744	29770	1.1475	0.279958	-1.83672	down
	mws0097	C20H22O6	Pinoresinol	Lignans and Coumarins	Lignans	13663	13848	18939	7628	5334.7	6279.5	1.1017	0.414256	-1.2714	down
	pme2960	C15H12O5	Naringenin chalcone*	Flavonoids	Chalcones	46820	44491	46801	96068	102890	91558	1.15686	2.10348	1.07278	up
	HJN090	C21H22O10	Butin-7-O-glucoside	Flavonoids	Flavonoid	477900	449760	465140	1202800	1030400	1300600	1.14972	2.53719	1.34323	up
	mws1189	C6H10O7	D-Galacturonic acid*	Organic acids	Organic acids	784660	835150	706130	2315200	2328600	2382200	1.15822	3.02071	1.59489	up
	HJN093	C20H20O12	2-O-Salicyl-6-O-Galloyl-D-Glucose	Phenolic acids	Phenolic acids	18445	13521	28972	308290	315290	293550	1.14815	15.0502	3.91171	up
	pmn001690	C16H24O7	3-Hydroxy-4-isopropylbenzylalcohol-3-O-glucoside	Phenolic acids	Phenolic acids	9	9	9	461610	445850	446230	1.1629	50136.7	15.6136	up
	HJN087	C21H22O10	Naringenin-4'-O-glucoside*	Flavonoids	Flavonoid	555020	556760	516960	1378700	1207000	1572800	1.14616	2.5532	1.35231	up
	HJN086	C21H22O11	Eriodictyol-3'-O-glucoside	Flavonoids	Dihydroflavone	139810	135410	123710	246390	320540	279020	1.13424	2.12055	1.08444	up
	pme0309	C8H8O5	3-O-Methylgallic Acid	Tannins	Tannin	21445000	20791000	20150000	10183000	10502000	9221500	1.15506	0.479378	-1.06076	down
	Cmhn001994	C48H32O31	Platycaryanin A	Tannins	Tannin	1593100	1567000	1944800	3963600	3198700	3553100	1.12816	2.09904	1.06973	up
	pmp000786	C18H16O7	Eupatorin (5,3'-Dihydroxy-6,7,4'-trimethoxyflavone)*	Flavonoids	Flavonoid	595.08	2160.6	731.91	328940	380410	338740	1.15209	300.52	8.23132	up
	pme1184	C10H13N5O4	2'-Deoxyguanosine	Nucleotides and derivatives	Nucleotides and derivatives	208030	186570	209670	41244	45612	42524	1.16065	0.21411	-2.22358	down
	ML10198895	C3H7NO2	N-Methylglycine	Amino acids and derivatives	Amino acids and derivatives	9553	5431.1	6582.4	1549.3	3656	1815.3	1.02614	0.325533	-1.61913	down
	mws2608	C8H15NO6	N-Acetyl-D-galactosamine	Others	Saccharides and Alcohols	122760	130290	134720	291110	289320	326710	1.15559	2.33938	1.22612	up
	pmp000579	C22H22O11	Diosmetin-7-O-galactoside*	Flavonoids	Flavonoid	355030	309130	360850	743850	801190	711460	1.14967	2.20144	1.13845	up
	Lmtn002565	C14H18O9	1-O-Vanilloyl-D-Glucose	Phenolic acids	Phenolic acids	160630	162220	161050	401120	330670	400250	1.14986	2.33941	1.22614	up
	ML10180524	C9H13N3O5	Cytarabine	Nucleotides and derivatives	Nucleotides and derivatives	2276200	2163600	2658600	1141100	1146900	1175900	1.14531	0.487983	-1.0351	down
	pmb2657	C10H18N4O6	Argininosuccinic acid	Organic acids	Organic acids	105440	112250	118600	22360	19924	31931	1.1422	0.220688	-2.17992	down
	pme3472	C12H16O7	Arbutin	Phenolic acids	Phenolic acids	56834	61893	64712	2423700	2239500	2339900	1.16256	38.1767	5.25462	up
	Lmbn005923	C18H30O2	Crepenynic acid	Lipids	Free fatty acids	149750	159070	143850	82084	71976	68444	1.14595	0.491537	-1.02463	down
	pme2024	C10H12N2O	Serotonin*	Alkaloids	Plumerane	2391300	2145900	2186200	48753000	46360000	48760000	1.16256	21.3988	4.41946	up
	pme1178	C10H13N5O5	Guanosine	Nucleotides and derivatives	Nucleotides and derivatives	9614700	9810600	10626000	2214700	2002700	2112200	1.16118	0.210626	-2.24724	down
	pme2268	C7H7NO2	Trigonelline	Alkaloids	Alkaloids	3081400	2848700	2666100	6441400	6147400	6085600	1.15505	2.1724	1.11929	up
	pmb3061	C22H28O13	5-O-p-Coumaroylquinic acid O-glucoside	Phenolic acids	Phenolic acids	83258	105350	76284	16118	16428	12084	1.14919	0.168484	-2.56932	down
	mws0437	C5H12O5	D-Arabitol*	Others	Saccharides and Alcohols	7247.2	6137.5	7561.5	14568	17883	13701	1.12519	2.20336	1.1397	up
	mws1526	C16H22O9	Sweroside	Terpenoids	Sesquiterpenoids	28196	33651	32448	9	9	9	1.1628	0.000286335	-11.77	down
	pmb0468	C6H11NO3S	N-Formyl-L-Methionine	Amino acids and derivatives	Amino acids and derivatives	256080	245740	233620	5487100	5502200	5658100	1.16271	22.636	4.50055	up
	pma3724	C17H20O9	1-O-Feruloylquinic acid	Phenolic acids	Phenolic acids	377390	369110	347900	92161	98847	79592	1.15747	0.247259	-2.01591	down
	Lmhp008337	C19H40NO7P	LysoPE 14:0(2n isomer)	Lipids	LPE	74969	67935	69084	34230	34527	33380	1.15843	0.481806	-1.05348	down
	pmc0066	C10H13N4O7P	2'-Deoxyinosine-5'-monophosphate	Nucleotides and derivatives	Nucleotides and derivatives	399750	360370	345380	7431300	6407800	7429300	1.16177	19.2387	4.26594	up
	Hmcp002539	C22H22O11	Isorhamnetin-3-O-rhamnoside	Flavonoids	Flavonols	167270	149880	129770	338460	323340	325370	1.14291	2.20883	1.14328	up
	pme3188	C9H13N2O9P	Uridine 5'-monophosphate	Nucleotides and derivatives	Nucleotides and derivatives	29994	28691	26799	11024	12653	7571.1	1.11238	0.365543	-1.45189	down
	pme2651	C21H28N7O17P3	NADP (Nicotinamide adenine dinucleotide phosphate)	Nucleotides and derivatives	Nucleotides and derivatives	113650	119420	116090	29554	36595	35363	1.15603	0.290732	-1.78224	down
	mws1375	C12H21N3O6	Nicotianamine	Amino acids and derivatives	Amino acids and derivatives	196820	188200	246380	566410	723810	601360	1.13971	2.99585	1.58297	up
	mws2104	C7H14O6	D-Pinitol	Others	Saccharides and Alcohols	28909	26576	17807	53826	48300	57265	1.08122	2.17474	1.12084	up
	mws0609	C10H12N5O7P	Guanosine 3',5'-cyclic monophosphate	Nucleotides and derivatives	Nucleotides and derivatives	125020	106260	120080	33479	28374	29006	1.15646	0.258592	-1.95125	down
	Lmhn003373	C11H10O7	p-Hydroxybenzoylmalic acid	Phenolic acids	Phenolic acids	48620	57056	51046	6027	15692	10856	1.0997	0.207852	-2.26637	down
	mws0057	C21H22O11	Eriodictyol-7-O-glucoside	Flavonoids	Dihydroflavone	9	9	9	13246	18625	17169	1.16245	1816.3	10.8268	up
	Lmgp003270	C16H16O10	Scopoletin-7-O-glucuronide	Lignans and Coumarins	Coumarins	276990	264350	278660	58776	73831	84548	1.14821	0.264823	-1.9169	down
	Hmgp002036	C22H22O12	Nepetin-7-O-glucoside	Flavonoids	Flavonoid	8347700	9417200	11157000	3526600	3158400	3914500	1.13823	0.366487	-1.44817	down
	pmp000589	C24H22O15	Quercetin-7-O-(6''-malonyl)glucoside	Flavonoids	Flavonols	465740	421760	402670	118760	78939	104570	1.14541	0.234286	-2.09366	down
	Hmgn001653	C7H6O3	Protocatechualdehyde*	Phenolic acids	Phenolic acids	57792	47208	72825	1834700	1814100	1711300	1.15972	30.1426	4.91373	up
	Lmbn001981	C7H6O3	2,5-Dihydroxybenzaldehyde*	Phenolic acids	Phenolic acids	62750	79239	65361	1801800	1896700	1992800	1.16162	27.4478	4.77862	up
	Zmpn000199	C6H10O8	D-Galactaric acid*	Others	Saccharides and Alcohols	2672400	2733800	2284900	432990	484360	389450	1.15771	0.169911	-2.55715	down
	Wmhn004451	C25H24O11	1,4,8-Trihydroxynaphthalene-1-O-[6'-O-(3'',4'',5''-trimethylbenzoyl)]glucoside	Quinones	Quinones	18069	23609	28722	94752	113040	84854	1.13559	4.1569	2.05551	up
	Lmhn003240	C11H10O6	Benzoylmalic acid	Phenolic acids	Phenolic acids	1566800	1416200	1442800	278810	262640	343600	1.15612	0.199975	-2.32211	down
	pme2074	C18H29NO4	(-)-Jasmonoyl-L-Isoleucine	Organic acids	Organic acids	313860	326220	344510	11712	12218	13567	1.16231	0.0380839	-4.71468	down
	Lmyn004187	C21H10O12	Flavogallonic Acid Dilactone	Phenolic acids	Phenolic acids	641810	469420	600010	2346800	1844200	2141600	1.14458	3.70059	1.88776	up
	Lmhp010757	C25H48NO7P	LysoPE 20:2	Lipids	LPE	38450	35822	37627	14479	18033	14336	1.14509	0.418663	-1.25614	down
	mws2125	C3H5O6P	Phosphoenolpyruvate	Organic acids	Organic acids	75784	88143	72106	20013	19625	29882	1.13024	0.294535	-1.76349	down
	pme2993	C10H8O4	Scopoletin (7-Hydroxy-5-methoxycoumarin)	Lignans and Coumarins	Coumarins	109110	138010	111770	16776	9182.9	18311	1.13673	0.123352	-3.01914	down
	Lmgp000796	C8H7NO2	4-Hydroxymandelonitrile	Alkaloids	Alkaloids	3082500	3111500	2649900	781890	684730	835870	1.15506	0.260348	-1.94149	down
	mws1155	C6H14O6	D-Mannitol*	Others	Saccharides and Alcohols	28348	29256	27933	85108	79128	74669	1.15931	2.793	1.48182	up
	mws1038	C11H22N2O4S	Pantetheine	Others	Others	23612	15732	16169	2762.6	2367.6	2410.6	1.15146	0.135838	-2.88004	down
	mws0866	C6H13O9P	D-Glucose 6-phosphate*	Others	Saccharides and Alcohols	7246100	7325400	7743100	1101900	902230	1184600	1.15856	0.142899	-2.80693	down
	pmb2211	C19H38N2O3	Cocamidopropyl betaine	Alkaloids	Alkaloids	355820	311720	324540	49739	50372	42721	1.16025	0.143972	-2.79614	down
	mws0749	C7H6O3	4-Hydroxybenzoic acid	Phenolic acids	Phenolic acids	95344	98551	97308	3304100	2878800	3297300	1.1625	32.5553	5.02482	up
	pma6460	C16H18O8	4-O-p-Coumaroylquinic acid	Phenolic acids	Phenolic acids	38964	45324	38972	9	9	9	1.16282	0.000219049	-12.1565	down
	mws0192	C4H6O4	Succinic acid*	Organic acids	Organic acids	47211000	51418000	51176000	15720000	14965000	15251000	1.16128	0.306639	-1.70539	down
	mws0191	C5H11NO2	Betaine	Alkaloids	Alkaloids	118470	111180	93592	1258300	1724400	1141700	1.1555	12.7595	3.6735	up
	Smhn002274	C19H32O7	Blumenol C glucoside	Others	Others	1318300	1426300	1496300	4819000	4671500	3748200	1.14929	3.12167	1.64232	up
	Zmpn000095	C6H15O9P	Sorbitol-6-phosphate	Others	Saccharides and Alcohols	51188	40458	45719	12798	12713	10339	1.15085	0.260984	-1.93797	down
	ML10171848	C5H8O5	D-Arabinono-1,4-lactone	Others	Saccharides and Alcohols	110690	111930	115320	9	9	9	1.16289	7.98958e-05	-13.6115	down
	Rfmb319	C6H11NO2	Pipecolic acid*	Amino acids and derivatives	Amino acids and derivatives	3146700	3235800	3488200	393820	376000	342460	1.16162	0.112685	-3.14963	down
	pme1651	C10H9NO2	Indole 3-acetic acid (IAA)	Alkaloids	Plumerane	2236200	2244400	2307200	526160	540930	522670	1.16268	0.234208	-2.09414	down
	Rfmb318	C7H14NO2+	D-Proline betaine	Amino acids and derivatives	Amino acids and derivatives	293110	231470	279750	526220	570820	565410	1.13817	2.06688	1.04745	up
	pmb0382	C19H14O6	O-Feruloyl 4-hydroxycoumarin	Lignans and Coumarins	Coumarins	6854300	7157400	7399100	2599300	2375600	2862700	1.15514	0.366058	-1.44985	down
	pmp000006	C18H16O7	Eupatilin (5,7-Dihydroxy-3',4',6-Trimethoxyflavone)*	Flavonoids	Flavonoid	555.87	3589.3	768.43	611660	643470	571430	1.14365	371.736	8.53813	up
	pmb1912	C20H23N7O7	10-Formyltetrahydrofuran	Alkaloids	Alkaloids	3100400	3344400	3521000	16792000	13963000	14811000	1.15859	4.57224	2.1929	up
SHWR1 vs SHWR2	pma0134	C4H8O4	D-(-)-Threose	Others	Saccharides and Alcohols	315820	359820	331260	113550	104090	104010	1.16668	0.319446	-1.64636	down
	mws4163	C24H42O21	Nystose	Others	Saccharides and Alcohols	9	9	9	27214	61545	41264	1.16893	4815.67	12.2335	up
	Wmzn000227	C6H10O4	2,2-Dimethylsuccinic acid	Organic acids	Organic acids	370870	415440	421390	137440	162320	141520	1.16112	0.365389	-1.4525	down
	mws0120	C8H20NO6P	Choline Alfoscerate	Lipids	PC	1779700	1742200	1840000	19578000	20173000	21097000	1.17058	11.3482	3.50439	up
	mws1337	C9H17NO5	D-Pantothenic Acid	Others	Vitamin	6865600	6800300	6839600	1927400	2029200	2133500	1.16935	0.296998	-1.75147	down
	Zmjn000425	C12H22O11	D-Lactulose	Others	Saccharides and Alcohols	2801500	3380100	3710600	1117700	949160	849790	1.15055	0.294843	-1.76198	down
	Lmjp003655	C22H22O11	6-C-MethylKaempferol-3-glucoside	Flavonoids	Flavonoid	107040	150910	152890	545750	562620	521540	1.15435	3.96726	1.98814	up
	mws4174	C8H15NO6	N-Acetyl-D-mannosamine	Others	Saccharides and Alcohols	164200	179160	165070	629930	603340	534090	1.16574	3.47611	1.79747	up
	mws1589	C18H32O16	D-Panose	Others	Saccharides and Alcohols	25512	18810	22459	200320	194380	167730	1.1651	8.42201	3.07416	up
	mws1346	C6H11NO4	DL-2-Aminoadipic acid	Alkaloids	Alkaloids	422910	422820	415570	3096300	3424800	3528200	1.16997	7.96741	2.99411	up
	Zmyn005384	C18H36O3	2R-Hydroxyoctadecanoic Acid	Lipids	Free fatty acids	5400.4	6063.2	5490	19263	19453	21328	1.16751	3.54167	1.82443	up
	Hmln002321	C24H22O15	Quercetin-3-O-(6''-malonyl)glucoside	Flavonoids	Flavonols	9	9	9	25200	15732	28858	1.16964	2584.81	11.3358	up
	pmn001739	C25H28O12	6'-Trans-Cinnamoyl-8-epikingisidic acid	Phenolic acids	Phenolic acids	9	9	9	1005	1106.3	399.66	1.15808	92.9985	6.53914	up
	pme0490	C6H5NO2	Nicotinic acid (Vitamin B3)	Others	Vitamin	149500	186790	160010	611190	610070	495660	1.15684	3.45944	1.79054	up
	Lmqn000213	C24H42O21	Stachyose	Others	Saccharides and Alcohols	2406.9	1727.3	2470.8	48290	55729	43181	1.16621	22.2861	4.47808	up
	mws1593	C24H42O21	D-Maltotetraose	Others	Saccharides and Alcohols	1435.5	1396.2	1580	9586.4	11971	12426	1.16649	7.70302	2.94542	up
	pme2550	C6H6O6	Cis-Aconitic acid	Organic acids	Organic acids	173310	158160	141080	52495	46922	49210	1.16303	0.314521	-1.66877	down
	mws1595	C6H12O5	D-Fucose	Others	Saccharides and Alcohols	7674.6	16181	8570.9	47349	35960	35141	1.09642	3.65288	1.86903	up
	mws1474	C18H16O7	5,7-Dihydroxy-3',4',5'-trimethoxyflavone	Flavonoids	Flavonoid	2435.1	1848	2958.5	9	9	9	1.16934	0.00372846	-8.06721	down
	mws0028	C8H8O4	Vanillic acid	Phenolic acids	Phenolic acids	29458	24887	41729	89246	94894	82101	1.12074	2.77121	1.47051	up
	pme2559	C6H9NO5	N-Acetyl-L-Aspartic Acid	Amino acids and derivatives	Amino acids and derivatives	106780	90972	96282	16888	36628	24586	1.11134	0.265622	-1.91255	down
	pme0122	C8H16N2O3	N6-Acetyl-L-lysine	Amino acids and derivatives	Amino acids and derivatives	385760	280050	381010	59291	46431	39319	1.15622	0.138554	-2.85148	down
	pme0001	C28H34O15	Hesperetin-7-O-neohesperidoside(Neohesperidin)	Flavonoids	Dihydroflavone	27197	15970	18910	64162	70980	58386	1.12445	3.11755	1.64041	up
	pmb0998	C10H14N5O8P	Guanosine 5'-monophosphate	Nucleotides and derivatives	Nucleotides and derivatives	18405	7750.1	18684	1771.8	1970	2423.7	1.1154	0.137503	-2.86247	down
	pmb0752	C17H20O9	3-O-Feruloylquinic acid	Phenolic acids	Phenolic acids	26298000	27859000	26702000	3547900	4268200	4072900	1.16867	0.147034	-2.76578	down
	pmb3107	C15H20O10	Glucosyringic Acid	Phenolic acids	Phenolic acids	24384	27169	30691	87259	77766	93797	1.15843	3.147	1.65398	up
	Wmhn003199	C10H10O3	4,5-Dihydroxy-1-tetralone	Quinones	Quinones	29494	20842	17921	9	9	9	1.17007	0.000395564	-11.3038	down
	Zmgn002106	C11H13NO3	N-Acetyl-L-phenylalanine	Amino acids and derivatives	Amino acids and derivatives	57978	30399	49691	11664	16896	10514	1.09215	0.283005	-1.8211	down
	pme1210	C5H11NO2S	L-Methionine	Amino acids and derivatives	Amino acids and derivatives	4231200	4307400	4492400	910000	857050	838670	1.16997	0.199963	-2.32219	down
	pme0243	C5H8O4	Glutaric acid	Organic acids	Organic acids	1170700	1275900	1334400	209690	215050	229660	1.16895	0.173076	-2.53052	down
	mws0275	C4H6O5	L-Malic acid*	Organic acids	Organic acids	2612500	2688500	2755300	1033700	1136800	1193400	1.16446	0.417549	-1.25998	down
	mws0154	C7H10O5	Shikimic acid	Organic acids	Organic acids	449570	493850	376800	156730	88111	152480	1.11085	0.300951	-1.7324	down
	Lmbn001609	C6H10O4	2-Acetyl-2-Hydroxybutanoic Acid	Organic acids	Organic acids	19292	18737	17633	1707	3058.7	5100.3	1.1054	0.177248	-2.49616	down
	pme0137	C7H12N2O4	N-Acetyl-L-Glutamine	Amino acids and derivatives	Amino acids and derivatives	349360	542990	455340	126010	52574	69325	1.11155	0.183951	-2.44261	down
	pmb0981	C10H14N5O7P	Adenosine 5'-monophosphate	Nucleotides and derivatives	Nucleotides and derivatives	1023500	946470	900810	167080	155560	192680	1.1665	0.179505	-2.4779	down
	mws0715	C13H16N2O4	Phenylacetyl-L-glutamine	Amino acids and derivatives	Amino acids and derivatives	280490	246890	302150	19457	14608	24856	1.16161	0.0710294	-3.81544	down
	Lmbn000198	C4H6O5	3-Dehydro-L-Threonic Acid*	Organic acids	Organic acids	2703200	2700000	2598400	1094400	1146000	1132800	1.16976	0.421566	-1.24617	down
	pmb2922	C15H24N2O17P2	Uridine 5'-diphospho-D-glucose	Nucleotides and derivatives	Nucleotides and derivatives	2053500	2479100	1961000	470800	385950	362080	1.16158	0.187697	-2.41352	down
	Lmbn001288	C5H8O4	2-Hydroxy-2-methyl-3-oxobutanoic acid	Organic acids	Organic acids	371230	378550	386750	124240	119160	118330	1.17012	0.318276	-1.65165	down
	pmb0864	C19H40NO7P	LysoPE 14:0	Lipids	LPE	60508	73218	68130	33929	34768	29228	1.14491	0.485123	-1.04358	down
	Lmgp002595	C9H10O3	Acetovanillone	Phenolic acids	Phenolic acids	15584	10764	13332	782620	642600	747870	1.16863	54.7654	5.77519	up
	Lmmn003663	C14H18O9	5-Glucosyloxy-2-Hydroxybenzoic acid methyl ester	Phenolic acids	Phenolic acids	101970	131150	117140	326280	265940	320290	1.14763	2.60524	1.38141	up
	mws4002	C8H11NO2	Dopamine	Alkaloids	Alkaloids	203550	197660	203850	434890	576080	409800	1.13513	2.34815	1.23152	up
	Zmyn000108	C6H10O8	D-Saccharic acid*	Others	Saccharides and Alcohols	1434900	1384800	1598000	265100	358620	365540	1.15771	0.223931	-2.15887	down
	Wmhn004857	C23H20O11	1,8,10-Trihydroxy-6H-naphtho[1,2-b] benzo[d]-pyran-6-one-12-O-glucoside	Quinones	Quinones	9	9	9	38410	30900	33009	1.17067	3789.59	11.8878	up
	mws0206	C4H8O3	2-Hydroxybutyric Acid*	Organic acids	Organic acids	9	9	9	55586	53135	56868	1.17081	6132.93	12.5824	up
	pme0181	C7H11N3O2	3-Methyl-L-Histidine	Amino acids and derivatives	Amino acids and derivatives	32026	29697	39674	154840	127000	172990	1.15537	4.48564	2.16531	up
	pmp001270	C24H48NO7P	LysoPC 16:1	Lipids	LPC	575380	535200	544350	96672	113360	108190	1.16855	0.192287	-2.37866	down
	Lmmn004625	C21H22O11	Dihydrokaempferol-7-O-glucoside	Flavonoids	Flavonols	105050	112640	114470	348970	292410	300470	1.16294	2.83553	1.50362	up
	Hmbn002645	C8H8O3	3,4-Dihydroxyacetophenone	Phenolic acids	Phenolic acids	552.9	413.57	686.73	11564	10885	10196	1.16499	19.7466	4.30353	up
	mws0574	C4H8O3	2-Hydroxyisobutyric acid*	Organic acids	Organic acids	9	9	9	69210	55376	65734	1.1707	7048.89	12.7832	up
	pme2244	C11H11NO2	3-Indolepropionic acid	Alkaloids	Plumerane	423030	449350	499950	90798	89574	80900	1.16762	0.190386	-2.393	down
	Lmhp009034	C21H42NO7P	LysoPE 16:1	Lipids	LPE	111760	108100	114190	53515	53996	51282	1.16873	0.475357	-1.07292	down
	Lmlp006175	C21H22O10	Isosalipurposide (Phlorizin Chalcone)*	Flavonoids	Chalcones	880600	847220	949750	2270000	2037400	2002600	1.16247	2.35661	1.23672	up
	Lmmp003042	C8H8O4	Protocatechuic Acid Methyl Ester	Phenolic acids	Phenolic acids	21295	24945	24424	78123	96852	77176	1.15937	3.56831	1.83524	up
	mws0216	C5H9NO3	Trans-4-Hydroxy-L-proline	Amino acids and derivatives	Amino acids and derivatives	297880	314350	319930	800450	756520	700240	1.16489	2.42148	1.27589	up
	pmb0883	C23H48NO7P	LysoPE 18:0	Lipids	LPE	488780	482000	467090	187520	163520	164180	1.16606	0.358322	-1.48067	down
	pmc0682	C8H8N2	4-Aminoindole	Alkaloids	Plumerane	24560	22780	30624	129980	129380	109760	1.16042	4.73449	2.24321	up
	pme3200	C2H7N3	1-methylguanidine	Nucleotides and derivatives	Nucleotides and derivatives	17390	23028	19151	46722	45708	61774	1.13146	2.58866	1.37221	up
	mws2523	C12H23O14P	Trehalose 6-phosphate	Others	Saccharides and Alcohols	4603300	5073100	4642500	125950	120100	123560	1.1706	0.0258127	-5.27577	down
	pme2237	C6H14O6	Dulcitol*	Others	Saccharides and Alcohols	71368	81609	67765	271970	261330	276570	1.1662	3.66885	1.87533	up
	pme3207	C6H6O4	Muconic acid	Organic acids	Organic acids	71814	81406	80661	1139000	1106900	1127700	1.17032	14.4244	3.85044	up
	pme2914	C6H10O5	3-Hydroxy-3-methylpentane-1,5-dioic acid	Organic acids	Organic acids	2053400	1966000	2146700	136200	129750	108990	1.16935	0.0608067	-4.03963	down
	pmb3142	C13H16O8	Salicylic acid-2-O-glucoside	Phenolic acids	Phenolic acids	1315200	1228000	1404100	4364300	4407800	5734900	1.15823	3.67517	1.87781	up
	Lmqp000873	C4H4O3	Succinic anhydride	Organic acids	Organic acids	474630	419950	379320	102620	126100	180570	1.11921	0.321289	-1.63806	down
	MA10039641	C12H22O11	Lactobiose	Others	Saccharides and Alcohols	1673000	1629800	2785000	542870	409910	418150	1.13047	0.225193	-2.15077	down
	Cmhn000855	C27H22O19	Valoneoyl-D-glucose	Tannins	Tannin	1274600	1099200	1370700	6014200	6046400	6571100	1.16645	4.97575	2.31491	up
	mws0470	C4H6O4	Methylmalonic acid*	Organic acids	Organic acids	35540000	33943000	33414000	9742400	11471000	13077000	1.15635	0.33325	-1.58532	down
	pme3313	C6H13O9P	D-Fructose 6-phosphate*	Others	Saccharides and Alcohols	1610600	2220400	2184300	304650	265170	289430	1.16279	0.142844	-2.80749	down
	Hmcp005535	C30H48O	α-Amyrenone	Terpenoids	Triterpene	8984	7482.5	5693.1	1767	1367.5	933.09	1.13216	0.183559	-2.44569	down
	pmb1754	C5H15NO4P+	O-Phosphocholine	Alkaloids	Alkaloids	199580	194970	189470	1728000	1775600	1668800	1.17046	8.85655	3.14674	up
	pme2292	C4H12N2	Putrescine	Alkaloids	Phenolamine	1149600	1038300	1075600	224150	227830	243330	1.16929	0.213057	-2.23069	down
	mws1290	C30H26O13	Kaempferol-3-O-(6''-p-Coumaroyl)glucoside (Tiliroside)	Flavonoids	Flavonols	1340.7	3741.1	2909.5	8000.4	6958	7582.6	1.02439	2.82069	1.49605	up
	pme0432	C30H24O12	Procyanidin A2	Tannins	Proanthocyanidins	15102	10322	13482	9	9	9	1.17026	0.00069398	-10.4928	down
	Hmgp002189	C22H22O11	Hispidulin-7-O-Glucoside*	Flavonoids	Flavonoid	163840	121500	172260	473230	550990	558730	1.14954	3.45924	1.79046	up
	mws0884	C10H12N5O6P	Cyclic 3',5'-Adenylic acid	Nucleotides and derivatives	Nucleotides and derivatives	33363	33661	30522	9040	12865	10108	1.1499	0.328184	-1.60742	down
	pme3705	C6H10O7	D-Glucoronic acid*	Others	Saccharides and Alcohols	657890	742930	840370	2226000	2205000	2285100	1.16147	2.99667	1.58336	up
	Lmtn004049	C15H20O4	Abscisic acid	Organic acids	Organic acids	213070	212530	198330	6658200	6461700	6407100	1.17063	31.2968	4.96794	up
	pme3827	C9H11NO4	3,4-Dihydroxy-L-phenylalanine (L-Dopa)	Amino acids and derivatives	Amino acids and derivatives	72843	60529	61964	17884	28394	13001	1.09653	0.303472	-1.72036	down
	pmb2871	C13H16O9	1-O-Gentisoyl-D-glucoside*	Phenolic acids	Phenolic acids	22109	27763	29650	526780	442520	407860	1.16699	17.318	4.1142	up
	Cmhn002057	C18H28O10	2,7-Dimethyl-2,4-diene-deca-α,x-diacid 8-O-β-glucoside	Tannins	Tannin	9	9	9	11650	6710	11042	1.16942	1088.96	10.0887	up
	Lmmn001294	C14H20O9	Koaburaside	Phenolic acids	Phenolic acids	28276	26259	37239	223810	200280	201950	1.1632	6.82154	2.7701	up
	mws0093	C10H12O3	Coniferyl alcohol	Phenolic acids	Phenolic acids	45103	31116	46279	11600	16506	17670	1.0972	0.373688	-1.42009	down
	Cmhn002280	C28H35NO13	Glansreginin A	Tannins	Tannin	9	9	9	188880	172570	194280	1.1708	20582.6	14.3291	up
	pme1194	C9H13N3O4	2'-Deoxycytidine	Nucleotides and derivatives	Nucleotides and derivatives	218330	202000	204720	24856	18932	17528	1.1659	0.0980978	-3.34964	down
	mws0097	C20H22O6	Pinoresinol	Lignans and Coumarins	Lignans	6776.1	6536.5	7794.4	2540.5	1431.6	2283.3	1.12188	0.296366	-1.75455	down
	pme2960	C15H12O5	Naringenin chalcone*	Flavonoids	Chalcones	50161	53019	49961	123260	119400	120340	1.16935	2.37036	1.24511	up
	HJN090	C21H22O10	Butin-7-O-glucoside	Flavonoids	Flavonoid	708830	612750	647590	2357400	2572200	2477900	1.16746	3.76174	1.9114	up
	mws1189	C6H10O7	D-Galacturonic acid*	Organic acids	Organic acids	712380	647010	690270	2119200	2533900	2188800	1.16448	3.33807	1.73901	up
	HJN093	C20H20O12	2-O-Salicyl-6-O-Galloyl-D-Glucose	Phenolic acids	Phenolic acids	9	9	9	34978	34211	22952	1.17005	3412.63	11.7367	up
	pmn001690	C16H24O7	3-Hydroxy-4-isopropylbenzylalcohol-3-O-glucoside	Phenolic acids	Phenolic acids	9	9	9	763080	625140	543690	1.1706	71552.2	16.1267	up
	HJN087	C21H22O10	Naringenin-4'-O-glucoside*	Flavonoids	Flavonoid	881290	788480	811450	3449500	3294100	3190300	1.16871	4.00364	2.00131	up
	HJN086	C21H22O11	Eriodictyol-3'-O-glucoside	Flavonoids	Dihydroflavone	110780	115230	82405	399820	341730	315050	1.14642	3.4259	1.77648	up
	pme0309	C8H8O5	3-O-Methylgallic Acid	Tannins	Tannin	19047000	18163000	18835000	6536900	7231700	7327600	1.16709	0.376415	-1.4096	down
	Cmhn001994	C48H32O31	Platycaryanin A	Tannins	Tannin	2577600	2290300	2576600	5029000	4760800	5928800	1.14721	2.11144	1.07823	up
	pmp000786	C18H16O7	Eupatorin (5,3'-Dihydroxy-6,7,4'-trimethoxyflavone)*	Flavonoids	Flavonoid	2516.8	1242.4	656.1	9	9	9	1.15704	0.0061151	-7.35341	down
	pme1184	C10H13N5O4	2'-Deoxyguanosine	Nucleotides and derivatives	Nucleotides and derivatives	451780	495670	450450	77683	83165	70275	1.16855	0.165336	-2.59653	down
	ML10198895	C3H7NO2	N-Methylglycine	Amino acids and derivatives	Amino acids and derivatives	9821.7	9367.8	9116.1	1290.9	3853.1	2964.4	1.0513	0.286459	-1.8036	down
	mws2608	C8H15NO6	N-Acetyl-D-galactosamine	Others	Saccharides and Alcohols	115550	91366	107750	338250	299970	312670	1.15937	3.0219	1.59546	up
	pmp000579	C22H22O11	Diosmetin-7-O-galactoside*	Flavonoids	Flavonoid	189610	145170	196210	563500	593910	567360	1.15561	3.24822	1.69965	up
	Lmtn002565	C14H18O9	1-O-Vanilloyl-D-Glucose	Phenolic acids	Phenolic acids	42132	39950	62932	184780	230180	137110	1.11789	3.80701	1.92866	up
	ML10180524	C9H13N3O5	Cytarabine	Nucleotides and derivatives	Nucleotides and derivatives	3370400	2802400	2718900	1401700	1528000	1277400	1.14252	0.473149	-1.07963	down
	pmb2657	C10H18N4O6	Argininosuccinic acid	Organic acids	Organic acids	95840	94626	93863	23730	8943.9	9561.8	1.11756	0.148545	-2.75103	down
	pme3472	C12H16O7	Arbutin	Phenolic acids	Phenolic acids	17876	21057	20398	500730	521490	586640	1.16991	27.1167	4.76111	up
	Lmbn005923	C18H30O2	Crepenynic acid	Lipids	Free fatty acids	142750	141920	143360	45924	44214	50141	1.168	0.327732	-1.60941	down
	pme2024	C10H12N2O	Serotonin*	Alkaloids	Plumerane	9027900	8347700	10159000	39280000	33367000	33109000	1.16276	3.84084	1.94142	up
	pme1178	C10H13N5O5	Guanosine	Nucleotides and derivatives	Nucleotides and derivatives	15590000	15112000	13933000	3799800	3737700	3279100	1.16728	0.242334	-2.04493	down
	pme2268	C7H7NO2	Trigonelline	Alkaloids	Alkaloids	1497700	1600400	1645400	22736000	22521000	22191000	1.17057	14.219	3.82975	up
	pmb3061	C22H28O13	5-O-p-Coumaroylquinic acid O-glucoside	Phenolic acids	Phenolic acids	366710	309220	332870	5448.8	3061.7	4097.9	1.16715	0.0124984	-6.32211	down
	mws0437	C5H12O5	D-Arabitol*	Others	Saccharides and Alcohols	4681.2	3968	6022.4	9146.6	10199	17602	1.03711	2.51831	1.33245	up
	mws1526	C16H22O9	Sweroside	Terpenoids	Sesquiterpenoids	20086	25729	16053	9	9	9	1.17013	0.000436413	-11.162	down
	pmb0468	C6H11NO3S	N-Formyl-L-Methionine	Amino acids and derivatives	Amino acids and derivatives	1052300	1038400	1096900	4667800	4239400	3859300	1.16672	4.00505	2.00182	up
	pma3724	C17H20O9	1-O-Feruloylquinic acid	Phenolic acids	Phenolic acids	3509200	3221600	3002700	394790	453840	359540	1.16756	0.124125	-3.01014	down
	Lmhp008337	C19H40NO7P	LysoPE 14:0(2n isomer)	Lipids	LPE	63010	65591	65973	34076	30410	29919	1.16251	0.485188	-1.04338	down
	pmc0066	C10H13N4O7P	2'-Deoxyinosine-5'-monophosphate	Nucleotides and derivatives	Nucleotides and derivatives	398650	474030	386630	13676000	10092000	11219000	1.16828	27.7827	4.79611	up
	Hmcp002539	C22H22O11	Isorhamnetin-3-O-rhamnoside	Flavonoids	Flavonols	33539	30263	33940	101720	95123	93767	1.16697	2.97324	1.57203	up
	pme3188	C9H13N2O9P	Uridine 5'-monophosphate	Nucleotides and derivatives	Nucleotides and derivatives	39144	28256	33476	13812	15832	15286	1.13445	0.445398	-1.16683	down
	pme2651	C21H28N7O17P3	NADP (Nicotinamide adenine dinucleotide phosphate)	Nucleotides and derivatives	Nucleotides and derivatives	68872	77206	87628	38831	30659	25242	1.11769	0.405347	-1.30277	down
	mws1375	C12H21N3O6	Nicotianamine	Amino acids and derivatives	Amino acids and derivatives	194890	203370	126690	516050	606180	586800	1.1312	3.25561	1.70293	up
	mws2104	C7H14O6	D-Pinitol	Others	Saccharides and Alcohols	19296	21551	21097	48892	46891	45442	1.16541	2.27988	1.18896	up
	mws0609	C10H12N5O7P	Guanosine 3',5'-cyclic monophosphate	Nucleotides and derivatives	Nucleotides and derivatives	117510	135240	146480	53193	37410	58228	1.12077	0.372795	-1.42355	down
	Lmhn003373	C11H10O7	p-Hydroxybenzoylmalic acid	Phenolic acids	Phenolic acids	26946	29939	28806	6048	8114.1	8430.8	1.15539	0.263655	-1.92327	down
	mws0057	C21H22O11	Eriodictyol-7-O-glucoside	Flavonoids	Dihydroflavone	9	9	9	20725	16647	16850	1.1706	2008.22	10.9717	up
	Lmgp003270	C16H16O10	Scopoletin-7-O-glucuronide	Lignans and Coumarins	Coumarins	2775800	2335300	2886400	384790	335100	348570	1.16733	0.133599	-2.90402	down
	Hmgp002036	C22H22O12	Nepetin-7-O-glucoside	Flavonoids	Flavonoid	4963100	3948400	3883000	1114300	1178700	1434200	1.15254	0.291313	-1.77936	down
	pmp000589	C24H22O15	Quercetin-7-O-(6''-malonyl)glucoside	Flavonoids	Flavonols	132700	160550	126020	34472	37665	38959	1.16191	0.264975	-1.91607	down
	Hmgn001653	C7H6O3	Protocatechualdehyde*	Phenolic acids	Phenolic acids	11751	18645	22816	162170	201950	159960	1.15224	9.84891	3.29996	up
	Lmbn001981	C7H6O3	2,5-Dihydroxybenzaldehyde*	Phenolic acids	Phenolic acids	19490	19890	15396	166380	173000	168260	1.1674	9.26756	3.21219	up
	Zmpn000199	C6H10O8	D-Galactaric acid*	Others	Saccharides and Alcohols	1469000	1350900	1599300	347180	340110	406590	1.16387	0.247529	-2.01433	down
	Wmhn004451	C25H24O11	1,4,8-Trihydroxynaphthalene-1-O-[6'-O-(3'',4'',5''-trimethylbenzoyl)]glucoside	Quinones	Quinones	14773	10210	10103	57094	45176	45922	1.14742	4.22368	2.0785	up
	Lmhn003240	C11H10O6	Benzoylmalic acid	Phenolic acids	Phenolic acids	502860	480890	560610	92942	75452	87136	1.16639	0.16546	-2.59544	down
	pme2074	C18H29NO4	(-)-Jasmonoyl-L-Isoleucine	Organic acids	Organic acids	153470	153020	171470	15552	13315	13514	1.16922	0.0886706	-3.4954	down
	Lmyn004187	C21H10O12	Flavogallonic Acid Dilactone	Phenolic acids	Phenolic acids	1713500	1814300	1586800	5218000	6089900	5379900	1.16434	3.26278	1.7061	up
	Lmhp010757	C25H48NO7P	LysoPE 20:2	Lipids	LPE	48963	44089	43263	14817	15205	15319	1.16789	0.332619	-1.58806	down
	mws2125	C3H5O6P	Phosphoenolpyruvate	Organic acids	Organic acids	75701	86001	86984	9828.1	24254	19405	1.10721	0.215079	-2.21706	down
	pme2993	C10H8O4	Scopoletin (7-Hydroxy-5-methoxycoumarin)	Lignans and Coumarins	Coumarins	304130	304210	374980	16864	8525.3	3338	1.13505	0.0292146	-5.09717	down
	Lmgp000796	C8H7NO2	4-Hydroxymandelonitrile	Alkaloids	Alkaloids	4359700	4379000	4725500	875610	898970	860750	1.17003	0.195729	-2.35307	down
	mws1155	C6H14O6	D-Mannitol*	Others	Saccharides and Alcohols	24202	23234	20658	75602	81854	96729	1.1608	3.73285	1.90028	up
	mws1038	C11H22N2O4S	Pantetheine	Others	Others	18486	16845	18113	9	9	9	1.17078	0.000505202	-10.9509	down
	mws0866	C6H13O9P	D-Glucose 6-phosphate*	Others	Saccharides and Alcohols	7150500	7019000	7247000	953610	940430	801920	1.16922	0.125882	-2.98985	down
	pmb2211	C19H38N2O3	Cocamidopropyl betaine	Alkaloids	Alkaloids	328800	361040	344210	27676	34016	31941	1.169	0.0905498	-3.46515	down
	mws0749	C7H6O3	4-Hydroxybenzoic acid	Phenolic acids	Phenolic acids	28299	25851	30750	321170	282150	311370	1.16926	10.7737	3.42945	up
	pma6460	C16H18O8	4-O-p-Coumaroylquinic acid	Phenolic acids	Phenolic acids	53454	44705	33424	9	9	9	1.17028	0.000205194	-12.2507	down
	mws0192	C4H6O4	Succinic acid*	Organic acids	Organic acids	35452000	33758000	34023000	9542500	11112000	12835000	1.15703	0.324407	-1.62412	down
	mws0191	C5H11NO2	Betaine	Alkaloids	Alkaloids	61604	88213	101110	439310	437140	427000	1.15319	5.19454	2.377	up
	Smhn002274	C19H32O7	Blumenol C glucoside	Others	Others	190380	191700	210280	1067200	1222100	1134200	1.1689	5.77942	2.53093	up
	Zmpn000095	C6H15O9P	Sorbitol-6-phosphate	Others	Saccharides and Alcohols	43341	33148	38047	4389.4	3808.1	5424.9	1.16218	0.118936	-3.07175	down
	ML10171848	C5H8O5	D-Arabinono-1,4-lactone	Others	Saccharides and Alcohols	73311	80096	133290	9	9	9	1.16976	9.41761e-05	-13.3743	down
	Rfmb319	C6H11NO2	Pipecolic acid*	Amino acids and derivatives	Amino acids and derivatives	1466100	1299400	1977500	206920	230900	258060	1.15799	0.146717	-2.76889	down
	pme1651	C10H9NO2	Indole 3-acetic acid (IAA)	Alkaloids	Plumerane	1275700	1374100	1400700	531030	572410	539950	1.16694	0.405725	-1.30143	down
	Rfmb318	C7H14NO2+	D-Proline betaine	Amino acids and derivatives	Amino acids and derivatives	79858	89609	67271	917480	1026500	998420	1.16774	12.4289	3.63563	up
	pmb0382	C19H14O6	O-Feruloyl 4-hydroxycoumarin	Lignans and Coumarins	Coumarins	6920500	6209400	7036300	2026300	3128600	2557100	1.1306	0.382422	-1.38676	down
	pmp000006	C18H16O7	Eupatilin (5,7-Dihydroxy-3',4',6-Trimethoxyflavone)*	Flavonoids	Flavonoid	3212.7	2692.9	2641.8	959.57	571.82	1152.8	1.09876	0.314036	-1.671	down
	pmb1912	C20H23N7O7	10-Formyltetrahydrofuran	Alkaloids	Alkaloids	4905300	6051000	5916700	21403000	24096000	22989000	1.16434	4.05903	2.02113	up
SJWR1 vs SJWR2	pma0134	C4H8O4	D-(-)-Threose	Others	Saccharides and Alcohols	389240	373370	436300	95373	80351	74591	1.1316	0.208785	-2.25991	down
	mws4163	C24H42O21	Nystose	Others	Saccharides and Alcohols	9	9	9	25055	10196	8590.7	1.13393	1623.77	10.6651	up
	Wmzn000227	C6H10O4	2,2-Dimethylsuccinic acid	Organic acids	Organic acids	505490	394760	477540	155520	117760	125180	1.12027	0.289202	-1.78985	down
	mws0120	C8H20NO6P	Choline Alfoscerate	Lipids	PC	1237100	1291200	1316900	5358600	5673200	6158900	1.13644	4.47069	2.1605	up
	mws1337	C9H17NO5	D-Pantothenic Acid	Others	Vitamin	4902600	5373600	5215700	1586200	1667000	1583600	1.13679	0.312215	-1.67939	down
	Zmjn000425	C12H22O11	D-Lactulose	Others	Saccharides and Alcohols	2198100	2303000	2099100	823860	828970	772030	1.13563	0.367392	-1.44461	down
	Lmjp003655	C22H22O11	6-C-MethylKaempferol-3-glucoside	Flavonoids	Flavonoid	163860	180690	197220	626620	531700	495010	1.12477	3.05172	1.60962	up
	mws4174	C8H15NO6	N-Acetyl-D-mannosamine	Others	Saccharides and Alcohols	173450	189850	167840	803290	715720	777320	1.13582	4.3234	2.11217	up
	mws1589	C18H32O16	D-Panose	Others	Saccharides and Alcohols	28681	35714	42969	262770	213850	224110	1.12748	6.52668	2.70635	up
	mws1346	C6H11NO4	DL-2-Aminoadipic acid	Alkaloids	Alkaloids	596480	658450	606270	2578300	2563200	2629300	1.13743	4.17516	2.06183	up
	Zmyn005384	C18H36O3	2R-Hydroxyoctadecanoic Acid	Lipids	Free fatty acids	7499.2	6401.4	7602.8	35621	29685	32332	1.13275	4.54058	2.18288	up
	Hmln002321	C24H22O15	Quercetin-3-O-(6''-malonyl)glucoside	Flavonoids	Flavonols	9	9	9	10617	18587	15194	1.13744	1644.37	10.6833	up
	pmn001739	C25H28O12	6'-Trans-Cinnamoyl-8-epikingisidic acid	Phenolic acids	Phenolic acids	1899.5	3202.9	2513.5	17204	17767	14806	1.12266	6.53593	2.70839	up
	pme0490	C6H5NO2	Nicotinic acid (Vitamin B3)	Others	Vitamin	115410	122480	152730	728080	721260	798820	1.13235	5.75536	2.52491	up
	Lmqn000213	C24H42O21	Stachyose	Others	Saccharides and Alcohols	3894	3471.1	4134	28067	23059	21050	1.13205	6.27667	2.65	up
	mws1593	C24H42O21	D-Maltotetraose	Others	Saccharides and Alcohols	3674	1964.6	3921.8	31925	37936	34381	1.11936	10.9035	3.44672	up
	pme2550	C6H6O6	Cis-Aconitic acid	Organic acids	Organic acids	107560	123580	129920	51149	50882	47114	1.12715	0.413075	-1.27552	down
	mws1595	C6H12O5	D-Fucose	Others	Saccharides and Alcohols	8428	18502	13074	89176	98095	105900	1.10995	7.32854	2.87353	up
	mws1474	C18H16O7	5,7-Dihydroxy-3',4',5'-trimethoxyflavone	Flavonoids	Flavonoid	9	9	9	6634.5	9942.5	10802	1.13742	1014.04	9.98589	up
	mws0028	C8H8O4	Vanillic acid	Phenolic acids	Phenolic acids	11785	13414	15474	159820	93865	125430	1.12483	9.32105	3.22049	up
	pme2559	C6H9NO5	N-Acetyl-L-Aspartic Acid	Amino acids and derivatives	Amino acids and derivatives	119210	123260	136380	22710	27447	42430	1.10176	0.24439	-2.03275	down
	pme0122	C8H16N2O3	N6-Acetyl-L-lysine	Amino acids and derivatives	Amino acids and derivatives	621960	538400	729310	61053	134900	115370	1.09682	0.16475	-2.60165	down
	pme0001	C28H34O15	Hesperetin-7-O-neohesperidoside(Neohesperidin)	Flavonoids	Dihydroflavone	38794	26634	27715	92777	144270	152640	1.09683	4.18375	2.0648	up
	pmb0998	C10H14N5O8P	Guanosine 5'-monophosphate	Nucleotides and derivatives	Nucleotides and derivatives	7381.5	10876	11422	1915.4	4299.1	1703.4	1.03266	0.26678	-1.90628	down
	pmb0752	C17H20O9	3-O-Feruloylquinic acid	Phenolic acids	Phenolic acids	36988000	40666000	38068000	7127500	6865700	7336800	1.13768	0.184321	-2.43971	down
	pmb3107	C15H20O10	Glucosyringic Acid	Phenolic acids	Phenolic acids	17570	13713	19816	184000	130850	163070	1.12868	9.35282	3.2254	up
	Wmhn003199	C10H10O3	4,5-Dihydroxy-1-tetralone	Quinones	Quinones	74128	68834	54980	26826	20826	26010	1.10646	0.372139	-1.42609	down
	Zmgn002106	C11H13NO3	N-Acetyl-L-phenylalanine	Amino acids and derivatives	Amino acids and derivatives	48219	69510	50872	9908	14902	20412	1.07364	0.268219	-1.89852	down
	pme1210	C5H11NO2S	L-Methionine	Amino acids and derivatives	Amino acids and derivatives	4553200	4638300	5269400	911640	933090	945890	1.13671	0.192977	-2.3735	down
	pme0243	C5H8O4	Glutaric acid	Organic acids	Organic acids	1177500	1178700	1157400	540020	500490	515730	1.13678	0.442919	-1.17489	down
	mws0275	C4H6O5	L-Malic acid*	Organic acids	Organic acids	3191300	3096500	2469200	492480	597680	501260	1.13035	0.181731	-2.46012	down
	mws0154	C7H10O5	Shikimic acid	Organic acids	Organic acids	275840	352680	343360	144460	126550	119900	1.11398	0.40222	-1.31394	down
	Lmbn001609	C6H10O4	2-Acetyl-2-Hydroxybutanoic Acid	Organic acids	Organic acids	14593	19651	11336	2858	4714.2	4855.1	1.07147	0.272648	-1.87489	down
	pme0137	C7H12N2O4	N-Acetyl-L-Glutamine	Amino acids and derivatives	Amino acids and derivatives	516550	743080	356810	169980	191690	151820	1.05619	0.317667	-1.65441	down
	pmb0981	C10H14N5O7P	Adenosine 5'-monophosphate	Nucleotides and derivatives	Nucleotides and derivatives	495870	512280	982610	80203	67574	92683	1.10919	0.120788	-3.04945	down
	mws0715	C13H16N2O4	Phenylacetyl-L-glutamine	Amino acids and derivatives	Amino acids and derivatives	4489400	5162000	4236400	19577	33936	23148	1.13598	0.00552002	-7.50111	down
	Lmbn000198	C4H6O5	3-Dehydro-L-Threonic Acid*	Organic acids	Organic acids	3035700	2856100	2808200	550530	623430	528560	1.13584	0.195692	-2.35334	down
	pmb2922	C15H24N2O17P2	Uridine 5'-diphospho-D-glucose	Nucleotides and derivatives	Nucleotides and derivatives	1863500	1494300	1550000	379600	350140	365820	1.13332	0.223228	-2.16341	down
	Lmbn001288	C5H8O4	2-Hydroxy-2-methyl-3-oxobutanoic acid	Organic acids	Organic acids	214900	230300	276720	97140	85450	101050	1.11772	0.392897	-1.34778	down
	pmb0864	C19H40NO7P	LysoPE 14:0	Lipids	LPE	121460	117880	134080	45365	46214	49881	1.13305	0.378823	-1.40041	down
	Lmgp002595	C9H10O3	Acetovanillone	Phenolic acids	Phenolic acids	32536	36446	30236	1072100	881230	1095400	1.13698	30.7276	4.94146	up
	Lmmn003663	C14H18O9	5-Glucosyloxy-2-Hydroxybenzoic acid methyl ester	Phenolic acids	Phenolic acids	109040	135060	99115	397220	377680	422440	1.12513	3.4886	1.80265	up
	mws4002	C8H11NO2	Dopamine	Alkaloids	Alkaloids	209660	172380	231420	906480	780950	478000	1.07745	3.52986	1.81961	up
	Zmyn000108	C6H10O8	D-Saccharic acid*	Others	Saccharides and Alcohols	1574700	1739100	1329500	492480	478130	462730	1.12784	0.30869	-1.69577	down
	Wmhn004857	C23H20O11	1,8,10-Trihydroxy-6H-naphtho[1,2-b] benzo[d]-pyran-6-one-12-O-glucoside	Quinones	Quinones	9	9	9	210370	254660	239010	1.13848	26075.6	14.6704	up
	mws0206	C4H8O3	2-Hydroxybutyric Acid*	Organic acids	Organic acids	9	9	9	11687	13756	12625	1.13846	1409.93	10.4614	up
	pme0181	C7H11N3O2	3-Methyl-L-Histidine	Amino acids and derivatives	Amino acids and derivatives	25091	33523	29096	90452	73360	82150	1.11647	2.80426	1.48762	up
	pmp001270	C24H48NO7P	LysoPC 16:1	Lipids	LPC	646380	564610	665760	140990	155940	172080	1.13183	0.249905	-2.00055	down
	Lmmn004625	C21H22O11	Dihydrokaempferol-7-O-glucoside	Flavonoids	Flavonols	79693	73964	72887	1183500	1157300	1076400	1.13811	15.084	3.91495	up
	Hmbn002645	C8H8O3	3,4-Dihydroxyacetophenone	Phenolic acids	Phenolic acids	1102.6	826.73	686.56	11560	8538.3	10096	1.12857	11.5426	3.5289	up
	mws0574	C4H8O3	2-Hydroxyisobutyric acid*	Organic acids	Organic acids	9	9	9	20943	13190	17159	1.1378	1899.7	10.8916	up
	pme2244	C11H11NO2	3-Indolepropionic acid	Alkaloids	Plumerane	475640	487790	448970	101820	95215	96162	1.13758	0.207588	-2.26821	down
	Lmhp009034	C21H42NO7P	LysoPE 16:1	Lipids	LPE	130550	128330	131880	51714	57400	59746	1.13257	0.432132	-1.21046	down
	Lmlp006175	C21H22O10	Isosalipurposide (Phlorizin Chalcone)*	Flavonoids	Chalcones	367070	339870	394000	4508700	4823600	4631600	1.13778	12.6836	3.66489	up
	Lmmp003042	C8H8O4	Protocatechuic Acid Methyl Ester	Phenolic acids	Phenolic acids	17989	13354	12777	54936	55354	35006	1.08679	3.2932	1.71949	up
	mws0216	C5H9NO3	Trans-4-Hydroxy-L-proline	Amino acids and derivatives	Amino acids and derivatives	238710	271060	272930	544960	466550	583700	1.11073	2.03809	1.02722	up
	pmb0883	C23H48NO7P	LysoPE 18:0	Lipids	LPE	656370	586190	626110	314820	290510	274730	1.12797	0.470955	-1.08634	down
	pmc0682	C8H8N2	4-Aminoindole	Alkaloids	Plumerane	20647	36648	37629	164220	176660	185000	1.11008	5.54001	2.46989	up
	pme3200	C2H7N3	1-methylguanidine	Nucleotides and derivatives	Nucleotides and derivatives	15734	23012	13141	65393	61712	82987	1.10012	4.04903	2.01758	up
	mws2523	C12H23O14P	Trehalose 6-phosphate	Others	Saccharides and Alcohols	1946200	2079700	2185500	45205	41847	43049	1.13831	0.0209455	-5.57721	down
	pme2237	C6H14O6	Dulcitol*	Others	Saccharides and Alcohols	69203	74801	62841	233690	280830	234940	1.13032	3.62329	1.8573	up
	pme3207	C6H6O4	Muconic acid	Organic acids	Organic acids	80776	90990	92579	1660900	1831900	1680500	1.13787	19.5703	4.29059	up
	pme2914	C6H10O5	3-Hydroxy-3-methylpentane-1,5-dioic acid	Organic acids	Organic acids	979990	1176000	1014600	9	9	9	1.1385	8.51577e-06	-16.8414	down
	pmb3142	C13H16O8	Salicylic acid-2-O-glucoside	Phenolic acids	Phenolic acids	1504700	1540800	1581600	6392600	5282700	4716600	1.1273	3.54259	1.8248	up
	Lmqp000873	C4H4O3	Succinic anhydride	Organic acids	Organic acids	558870	554350	563340	116800	148000	113070	1.13106	0.225384	-2.14954	down
	MA10039641	C12H22O11	Lactobiose	Others	Saccharides and Alcohols	1376300	1869900	2070500	261330	296600	292910	1.12726	0.160032	-2.64357	down
	Cmhn000855	C27H22O19	Valoneoyl-D-glucose	Tannins	Tannin	1006000	1024200	988570	5169000	5477400	4876800	1.13761	5.14223	2.36239	up
	mws0470	C4H6O4	Methylmalonic acid*	Organic acids	Organic acids	47688000	47667000	49236000	10126000	10865000	10589000	1.13802	0.218409	-2.19489	down
	pme3313	C6H13O9P	D-Fructose 6-phosphate*	Others	Saccharides and Alcohols	1436800	715310	900870	374800	406050	462300	1.01936	0.407192	-1.29622	down
	Hmcp005535	C30H48O	α-Amyrenone	Terpenoids	Triterpene	2767.4	2467.4	3604	1619.9	1135.3	709.43	1.00122	0.39198	-1.35115	down
	pmb1754	C5H15NO4P+	O-Phosphocholine	Alkaloids	Alkaloids	431330	380130	430070	1429500	1330500	1399600	1.1351	3.35038	1.74433	up
	pme2292	C4H12N2	Putrescine	Alkaloids	Phenolamine	846810	810780	635740	204260	189810	153640	1.12169	0.238827	-2.06596	down
	mws1290	C30H26O13	Kaempferol-3-O-(6''-p-Coumaroyl)glucoside (Tiliroside)	Flavonoids	Flavonols	10853	10532	14498	32096	44683	37712	1.10708	3.19068	1.67386	up
	pme0432	C30H24O12	Procyanidin A2	Tannins	Proanthocyanidins	51764	42774	38294	9	9	9	1.13831	0.000203264	-12.2644	down
	Hmgp002189	C22H22O11	Hispidulin-7-O-Glucoside*	Flavonoids	Flavonoid	170360	187130	172920	639300	493010	592790	1.12733	3.25239	1.7015	up
	mws0884	C10H12N5O6P	Cyclic 3',5'-Adenylic acid	Nucleotides and derivatives	Nucleotides and derivatives	25203	33500	27456	12343	11902	10986	1.11514	0.408907	-1.29016	down
	pme3705	C6H10O7	D-Glucoronic acid*	Others	Saccharides and Alcohols	1090500	1101900	1223600	3208700	3152100	3275200	1.13538	2.82084	1.49613	up
	Lmtn004049	C15H20O4	Abscisic acid	Organic acids	Organic acids	390540	401090	390670	6939300	7614300	8001200	1.13803	19.0771	4.25377	up
	pme3827	C9H11NO4	3,4-Dihydroxy-L-phenylalanine (L-Dopa)	Amino acids and derivatives	Amino acids and derivatives	33239	46575	66266	160690	185310	148110	1.07996	3.38246	1.75807	up
	pmb2871	C13H16O9	1-O-Gentisoyl-D-glucoside*	Phenolic acids	Phenolic acids	38633	33352	20768	518980	537960	478140	1.12851	16.5502	4.04878	up
	Cmhn002057	C18H28O10	2,7-Dimethyl-2,4-diene-deca-α,x-diacid 8-O-β-glucoside	Tannins	Tannin	9	9	9	11668	9273.8	11757	1.13824	1211.07	10.2421	up
	Lmmn001294	C14H20O9	Koaburaside	Phenolic acids	Phenolic acids	29408	33590	37087	410900	366430	351590	1.13602	11.2796	3.49565	up
	mws0093	C10H12O3	Coniferyl alcohol	Phenolic acids	Phenolic acids	46382	57789	58500	9151.2	10947	10340	1.1317	0.187115	-2.418	down
	Cmhn002280	C28H35NO13	Glansreginin A	Tannins	Tannin	9	9	9	345950	270290	367870	1.13833	36448.5	15.1536	up
	pme1194	C9H13N3O4	2'-Deoxycytidine	Nucleotides and derivatives	Nucleotides and derivatives	214040	215180	226090	32451	29979	35632	1.13693	0.149642	-2.74041	down
	mws0097	C20H22O6	Pinoresinol	Lignans and Coumarins	Lignans	13836	12861	12046	2557.4	4310.9	4875	1.08204	0.303108	-1.7221	down
	pme2960	C15H12O5	Naringenin chalcone*	Flavonoids	Chalcones	43138	44971	39700	259110	305000	250190	1.13534	6.37123	2.67157	up
	HJN090	C21H22O10	Butin-7-O-glucoside	Flavonoids	Flavonoid	321600	315100	270040	3778600	3772100	3711700	1.13747	12.4208	3.63468	up
	mws1189	C6H10O7	D-Galacturonic acid*	Organic acids	Organic acids	993340	1052600	978770	2965600	3219000	3678300	1.13115	3.26078	1.70522	up
	HJN093	C20H20O12	2-O-Salicyl-6-O-Galloyl-D-Glucose	Phenolic acids	Phenolic acids	13542	18369	15264	93356	76384	121330	1.12067	6.17001	2.62527	up
	pmn001690	C16H24O7	3-Hydroxy-4-isopropylbenzylalcohol-3-O-glucoside	Phenolic acids	Phenolic acids	9	9	9	262850	227480	256420	1.13849	27657.4	14.7554	up
	HJN087	C21H22O10	Naringenin-4'-O-glucoside*	Flavonoids	Flavonoid	387490	361810	319750	4721800	5100500	4654700	1.13727	13.5419	3.75936	up
	HJN086	C21H22O11	Eriodictyol-3'-O-glucoside	Flavonoids	Dihydroflavone	89148	89588	87518	1058300	1064700	915750	1.1377	11.413	3.5126	up
	pme0309	C8H8O5	3-O-Methylgallic Acid	Tannins	Tannin	15502000	16267000	15442000	6183500	6091900	5956200	1.13749	0.386173	-1.37268	down
	Cmhn001994	C48H32O31	Platycaryanin A	Tannins	Tannin	735390	858700	957520	1643500	2000400	1678100	1.10002	2.08574	1.06056	up
	pmp000786	C18H16O7	Eupatorin (5,3'-Dihydroxy-6,7,4'-trimethoxyflavone)*	Flavonoids	Flavonoid	9	9	9	4045.8	6642.4	5137.1	1.13743	586.122	9.19506	up
	pme1184	C10H13N5O4	2'-Deoxyguanosine	Nucleotides and derivatives	Nucleotides and derivatives	306100	310040	304470	159750	130760	155260	1.1223	0.484212	-1.04629	down
	ML10198895	C3H7NO2	N-Methylglycine	Amino acids and derivatives	Amino acids and derivatives	13822	16654	10613	4652.3	3391.8	3164.9	1.09834	0.272798	-1.87409	down
	mws2608	C8H15NO6	N-Acetyl-D-galactosamine	Others	Saccharides and Alcohols	110190	90470	95999	411330	407930	396960	1.13458	4.09972	2.03553	up
	pmp000579	C22H22O11	Diosmetin-7-O-galactoside*	Flavonoids	Flavonoid	158560	199420	182120	686130	466320	574750	1.11061	3.19793	1.67714	up
	Lmtn002565	C14H18O9	1-O-Vanilloyl-D-Glucose	Phenolic acids	Phenolic acids	36228	43348	46711	125300	117680	187530	1.09814	3.40898	1.76934	up
	ML10180524	C9H13N3O5	Cytarabine	Nucleotides and derivatives	Nucleotides and derivatives	2762400	3260000	2999300	1342400	1382800	1355700	1.13	0.452343	-1.14451	down
	pmb2657	C10H18N4O6	Argininosuccinic acid	Organic acids	Organic acids	77225	84934	93628	21843	35858	17138	1.07324	0.292583	-1.77308	down
	pme3472	C12H16O7	Arbutin	Phenolic acids	Phenolic acids	36196	41493	39221	857530	720500	837270	1.13737	20.6595	4.36873	up
	Lmbn005923	C18H30O2	Crepenynic acid	Lipids	Free fatty acids	122340	120610	111060	54806	55837	59239	1.13256	0.479879	-1.05926	down
	pme2024	C10H12N2O	Serotonin*	Alkaloids	Plumerane	43048000	46666000	43870000	148290000	159690000	144100000	1.13634	3.38424	1.75883	up
	pme1178	C10H13N5O5	Guanosine	Nucleotides and derivatives	Nucleotides and derivatives	9266800	9072600	9023500	2369900	2139200	2375500	1.13714	0.251603	-1.99078	down
	pme2268	C7H7NO2	Trigonelline	Alkaloids	Alkaloids	1377000	1531700	1467200	10089000	10049000	10381000	1.13789	6.97434	2.80206	up
	pmb3061	C22H28O13	5-O-p-Coumaroylquinic acid O-glucoside	Phenolic acids	Phenolic acids	1049700	1387600	1051900	9712	10755	10594	1.13756	0.00890204	-6.81165	down
	mws0437	C5H12O5	D-Arabitol*	Others	Saccharides and Alcohols	7594.2	5670.6	4779	24277	29614	22949	1.11376	4.25853	2.09035	up
	mws1526	C16H22O9	Sweroside	Terpenoids	Sesquiterpenoids	132170	110020	140760	596460	474690	630400	1.12516	4.44327	2.15162	up
	pmb0468	C6H11NO3S	N-Formyl-L-Methionine	Amino acids and derivatives	Amino acids and derivatives	5032900	4886700	5012900	20274000	21674000	21664000	1.1379	4.25997	2.09084	up
	pma3724	C17H20O9	1-O-Feruloylquinic acid	Phenolic acids	Phenolic acids	3394500	3408200	3162200	238320	277210	275760	1.13749	0.0794077	-3.65458	down
	Lmhp008337	C19H40NO7P	LysoPE 14:0(2n isomer)	Lipids	LPE	124200	122740	121070	43032	42373	44166	1.13819	0.352086	-1.506	down
	pmc0066	C10H13N4O7P	2'-Deoxyinosine-5'-monophosphate	Nucleotides and derivatives	Nucleotides and derivatives	378010	461800	433390	17036000	17675000	15829000	1.13784	39.6953	5.31089	up
	Hmcp002539	C22H22O11	Isorhamnetin-3-O-rhamnoside	Flavonoids	Flavonols	44465	48978	42484	94668	88055	101730	1.12399	2.09269	1.06536	up
	pme3188	C9H13N2O9P	Uridine 5'-monophosphate	Nucleotides and derivatives	Nucleotides and derivatives	30982	26860	17412	9573.1	10961	10760	1.04995	0.415846	-1.26588	down
	pme2651	C21H28N7O17P3	NADP (Nicotinamide adenine dinucleotide phosphate)	Nucleotides and derivatives	Nucleotides and derivatives	108380	82101	99401	23174	18883	24454	1.12545	0.229442	-2.1238	down
	mws1375	C12H21N3O6	Nicotianamine	Amino acids and derivatives	Amino acids and derivatives	143460	174300	93910	851620	766290	987510	1.11403	6.3289	2.66196	up
	mws2104	C7H14O6	D-Pinitol	Others	Saccharides and Alcohols	26878	24677	32050	66742	63164	60817	1.11724	2.28124	1.18982	up
	mws0609	C10H12N5O7P	Guanosine 3',5'-cyclic monophosphate	Nucleotides and derivatives	Nucleotides and derivatives	113640	122180	119490	29405	35570	26495	1.12871	0.257437	-1.95771	down
	Lmhn003373	C11H10O7	p-Hydroxybenzoylmalic acid	Phenolic acids	Phenolic acids	27588	36870	24140	5405.2	4801.8	3395.5	1.11615	0.153531	-2.7034	down
	mws0057	C21H22O11	Eriodictyol-7-O-glucoside	Flavonoids	Dihydroflavone	9	9	9	51285	62095	39225	1.13809	5652.04	12.4646	up
	Lmgp003270	C16H16O10	Scopoletin-7-O-glucuronide	Lignans and Coumarins	Coumarins	2975100	2560300	2891300	178300	211440	227940	1.13618	0.0733003	-3.77004	down
	Hmgp002036	C22H22O12	Nepetin-7-O-glucoside	Flavonoids	Flavonoid	277890	339540	232440	862550	495670	918930	1.03096	2.67941	1.42192	up
	pmp000589	C24H22O15	Quercetin-7-O-(6''-malonyl)glucoside	Flavonoids	Flavonols	98473	89976	97596	43173	37146	47408	1.11915	0.446528	-1.16318	down
	Hmgn001653	C7H6O3	Protocatechualdehyde*	Phenolic acids	Phenolic acids	45538	42888	46979	161380	97526	122790	1.09293	2.81892	1.49514	up
	Lmbn001981	C7H6O3	2,5-Dihydroxybenzaldehyde*	Phenolic acids	Phenolic acids	41494	28169	42242	183470	154280	147560	1.11648	4.3368	2.11663	up
	Zmpn000199	C6H10O8	D-Galactaric acid*	Others	Saccharides and Alcohols	1601000	1322000	1348200	577210	415800	559150	1.10815	0.363401	-1.46036	down
	Wmhn004451	C25H24O11	1,4,8-Trihydroxynaphthalene-1-O-[6'-O-(3'',4'',5''-trimethylbenzoyl)]glucoside	Quinones	Quinones	64947	45304	67554	492130	384410	406560	1.12617	7.21633	2.85127	up
	Lmhn003240	C11H10O6	Benzoylmalic acid	Phenolic acids	Phenolic acids	1018300	992960	910110	64527	68418	116840	1.12567	0.0855027	-3.54789	down
	pme2074	C18H29NO4	(-)-Jasmonoyl-L-Isoleucine	Organic acids	Organic acids	218510	232090	217620	75357	75353	75576	1.1377	0.33864	-1.56218	down
	Lmyn004187	C21H10O12	Flavogallonic Acid Dilactone	Phenolic acids	Phenolic acids	598060	655140	557190	1605500	1273500	1837900	1.10496	2.60546	1.38154	up
	Lmhp010757	C25H48NO7P	LysoPE 20:2	Lipids	LPE	39780	37889	35291	139810	97189	112830	1.11673	3.09693	1.63084	up
	mws2125	C3H5O6P	Phosphoenolpyruvate	Organic acids	Organic acids	103260	73799	107360	14375	10453	12657	1.12621	0.131795	-2.92363	down
	pme2993	C10H8O4	Scopoletin (7-Hydroxy-5-methoxycoumarin)	Lignans and Coumarins	Coumarins	259350	264670	242990	9	9	9	1.13854	3.52016e-05	-14.794	down
	Lmgp000796	C8H7NO2	4-Hydroxymandelonitrile	Alkaloids	Alkaloids	4761900	4560100	5463800	862960	817200	939040	1.1352	0.177143	-2.49701	down
	mws1155	C6H14O6	D-Mannitol*	Others	Saccharides and Alcohols	13452	23418	15932	68338	81777	63417	1.10368	4.04401	2.01579	up
	mws1038	C11H22N2O4S	Pantetheine	Others	Others	2418.2	2685.8	3671.2	9	9	9	1.13748	0.00307685	-8.34433	down
	mws0866	C6H13O9P	D-Glucose 6-phosphate*	Others	Saccharides and Alcohols	5278600	5414400	5811300	667970	909290	823340	1.13305	0.145453	-2.78138	down
	pmb2211	C19H38N2O3	Cocamidopropyl betaine	Alkaloids	Alkaloids	701610	753760	823880	119850	131220	121960	1.13648	0.163663	-2.6112	down
	mws0749	C7H6O3	4-Hydroxybenzoic acid	Phenolic acids	Phenolic acids	51211	87043	51921	264360	193790	243000	1.09116	3.68687	1.8824	up
	pma6460	C16H18O8	4-O-p-Coumaroylquinic acid	Phenolic acids	Phenolic acids	128790	194240	197680	9	9	9	1.13809	5.18523e-05	-14.2352	down
	mws0192	C4H6O4	Succinic acid*	Organic acids	Organic acids	47788000	47887000	48402000	9808700	11051000	9719400	1.13682	0.212241	-2.23622	down
	mws0191	C5H11NO2	Betaine	Alkaloids	Alkaloids	79370	94090	115490	1332100	1240000	1409500	1.13419	13.7795	3.78446	up
	Smhn002274	C19H32O7	Blumenol C glucoside	Others	Others	529690	528930	577570	4377200	4636200	4814100	1.1377	8.45104	3.07913	up
	Zmpn000095	C6H15O9P	Sorbitol-6-phosphate	Others	Saccharides and Alcohols	30242	36710	27214	5946.3	7789.5	9875.3	1.1063	0.250739	-1.99574	down
	ML10171848	C5H8O5	D-Arabinono-1,4-lactone	Others	Saccharides and Alcohols	89731	68634	55325	9	9	9	1.13799	0.000126351	-12.9503	down
	Rfmb319	C6H11NO2	Pipecolic acid*	Amino acids and derivatives	Amino acids and derivatives	961280	1039200	1492400	325320	301240	408370	1.09931	0.296297	-1.75488	down
	pme1651	C10H9NO2	Indole 3-acetic acid (IAA)	Alkaloids	Plumerane	477280	482720	506070	77190	58609	71378	1.13452	0.141315	-2.82302	down
	Rfmb318	C7H14NO2+	D-Proline betaine	Amino acids and derivatives	Amino acids and derivatives	99842	114600	96825	309990	371470	337540	1.12997	3.27372	1.71093	up
	pmb0382	C19H14O6	O-Feruloyl 4-hydroxycoumarin	Lignans and Coumarins	Coumarins	5811900	6377900	4929200	1675700	1914000	1925600	1.12501	0.322174	-1.63409	down
	pmp000006	C18H16O7	Eupatilin (5,7-Dihydroxy-3',4',6-Trimethoxyflavone)*	Flavonoids	Flavonoid	1023.6	1472.5	766.28	3787.7	8731.4	8066.1	1.07122	6.30987	2.65761	up
	pmb1912	C20H23N7O7	10-Formyltetrahydrofuran	Alkaloids	Alkaloids	12445000	13281000	12342000	31232000	22918000	32022000	1.09789	2.26363	1.17864	up

## Sheet: TableS5
Table S5 Three sets of common differential metabolites.
Index	Formula	Compounds	Class I	Class II	Level	HGWR1-1	HGWR1-2	HGWR1-3	HGWR2-1	HGWR2-2	HGWR2-3	VIP	Fold_Change	Log2FC	Type
pma0134	C4H8O4	D-(-)-Threose	Others	Saccharides and Alcohols	B	438330	393160	451730	158600	141450	158060	1.15589	0.357	-1.486	down
mws4163	C24H42O21	Nystose	Others	Saccharides and Alcohols	B	9	9	9	26917	23470	23011	1.16281	2718.44	11.4086	up
Wmzn000227	C6H10O4	2,2-Dimethylsuccinic acid	Organic acids	Organic acids	A	354460	299290	307010	149820	154840	131950	1.14413	0.454442	-1.13783	down
mws0120	C8H20NO6P	Choline Alfoscerate	Lipids	PC	A	1409600	1157800	1211400	6401600	7141100	6628300	1.15912	5.33794	2.41628	up
mws1337	C9H17NO5	D-Pantothenic Acid	Others	Vitamin	B	5031100	5148200	5243700	2340400	2690000	2458100	1.15502	0.485541	-1.04233	down
Zmjn000425	C12H22O11	D-Lactulose	Others	Saccharides and Alcohols	A	2593100	2401100	2954100	1184200	1364900	1372700	1.13579	0.493414	-1.01913	down
Lmjp003655	C22H22O11	6-C-MethylKaempferol-3-glucoside	Flavonoids	Flavonoid	B	315200	302620	319960	863970	813190	801860	1.16094	2.6435	1.40245	up
mws4174	C8H15NO6	N-Acetyl-D-mannosamine	Others	Saccharides and Alcohols	B	226780	205620	201480	513760	547920	629690	1.15114	2.66828	1.41591	up
mws1589	C18H32O16	D-Panose	Others	Saccharides and Alcohols	B	36316	49753	45913	204530	156290	172760	1.14541	4.04282	2.01536	up
mws1346	C6H11NO4	DL-2-Aminoadipic acid	Alkaloids	Alkaloids	B	545190	518840	519200	1744400	1944200	1948900	1.16058	3.56076	1.83218	up
Zmyn005384	C18H36O3	2R-Hydroxyoctadecanoic Acid	Lipids	Free fatty acids	B	6418.3	7133.3	7690.6	35041	35206	38622	1.15967	5.12513	2.35759	up
Hmln002321	C24H22O15	Quercetin-3-O-(6''-malonyl)glucoside	Flavonoids	Flavonols	B	4314.6	4650.7	3549.7	22296	23880	24389	1.15734	5.63843	2.49529	up
pmn001739	C25H28O12	6'-Trans-Cinnamoyl-8-epikingisidic acid	Phenolic acids	Phenolic acids	B	9	9	9	2295	2613.6	1395.2	1.15997	233.474	7.86712	up
pme0490	C6H5NO2	Nicotinic acid (Vitamin B3)	Others	Vitamin	B	188500	194660	168310	399810	444680	462760	1.15104	2.37048	1.24518	up
Lmqn000213	C24H42O21	Stachyose	Others	Saccharides and Alcohols	B	5366.3	4101.3	4514.8	26628	24628	31225	1.15489	5.89892	2.56045	up
mws1593	C24H42O21	D-Maltotetraose	Others	Saccharides and Alcohols	B	6342.2	4828.5	3707.9	21640	19521	16121	1.12544	3.84996	1.94484	up
pme2550	C6H6O6	Cis-Aconitic acid	Organic acids	Organic acids	B	93929	71132	60846	27704	34377	31339	1.10597	0.413533	-1.27393	down
mws1595	C6H12O5	D-Fucose	Others	Saccharides and Alcohols	B	9699.1	8171.3	8375.9	30363	36184	34654	1.15575	3.85582	1.94704	up
mws1474	C18H16O7	5,7-Dihydroxy-3',4',5'-trimethoxyflavone	Flavonoids	Flavonoid	B	639.93	4296.1	896.23	831030	887670	712870	1.1435	416.917	8.70362	up
mws0028	C8H8O4	Vanillic acid	Phenolic acids	Phenolic acids	B	50376	54745	46711	402470	434720	373680	1.1607	7.97506	2.9955	up
pme2559	C6H9NO5	N-Acetyl-L-Aspartic Acid	Amino acids and derivatives	Amino acids and derivatives	B	122560	170380	143390	20326	22707	39527	1.12357	0.189215	-2.4019	down
pme0122	C8H16N2O3	N6-Acetyl-L-lysine	Amino acids and derivatives	Amino acids and derivatives	A	308150	217080	272750	80602	49064	87465	1.10917	0.272101	-1.87779	down
pme0001	C28H34O15	Hesperetin-7-O-neohesperidoside(Neohesperidin)	Flavonoids	Dihydroflavone	B	43662	69192	67926	1148100	1122000	1181600	1.15691	19.0934	4.255	up
pmb0998	C10H14N5O8P	Guanosine 5'-monophosphate	Nucleotides and derivatives	Nucleotides and derivatives	B	10807	15146	13569	2600.2	3636.2	2282.3	1.13564	0.215543	-2.21395	down
pmb0752	C17H20O9	3-O-Feruloylquinic acid	Phenolic acids	Phenolic acids	A	3859600	3658800	3614000	1176400	1284400	1254700	1.1608	0.333756	-1.58314	down
pmb3107	C15H20O10	Glucosyringic Acid	Phenolic acids	Phenolic acids	B	80524	81763	72218	201080	180270	181080	1.15447	2.39837	1.26205	up
Wmhn003199	C10H10O3	4,5-Dihydroxy-1-tetralone	Quinones	Quinones	B	47494	53844	41660	7471.5	8681.5	6260.5	1.15338	0.15674	-2.67356	down
Zmgn002106	C11H13NO3	N-Acetyl-L-phenylalanine	Amino acids and derivatives	Amino acids and derivatives	B	64804	56260	82502	15186	20149	22777	1.12503	0.28547	-1.80859	down
pme1210	C5H11NO2S	L-Methionine	Amino acids and derivatives	Amino acids and derivatives	A	2982500	2511400	2777500	756930	665300	715170	1.15795	0.258408	-1.95227	down
pme0243	C5H8O4	Glutaric acid	Organic acids	Organic acids	B	2051100	2196300	2195100	961810	931130	871720	1.15856	0.429128	-1.22052	down
mws0275	C4H6O5	L-Malic acid*	Organic acids	Organic acids	A	2665700	2510400	2534800	1105800	1173600	1150500	1.1606	0.444812	-1.16873	down
mws0154	C7H10O5	Shikimic acid	Organic acids	Organic acids	A	249290	174230	168370	102010	67169	66785	1.07689	0.398662	-1.32676	down
Lmbn001609	C6H10O4	2-Acetyl-2-Hydroxybutanoic Acid	Organic acids	Organic acids	B	34835	28507	41998	9	9	9	1.16246	0.000256313	-11.9298	down
pme0137	C7H12N2O4	N-Acetyl-L-Glutamine	Amino acids and derivatives	Amino acids and derivatives	A	760520	615760	1131900	223310	230670	174570	1.11601	0.2506	-1.99654	down
pmb0981	C10H14N5O7P	Adenosine 5'-monophosphate	Nucleotides and derivatives	Nucleotides and derivatives	A	910360	853060	712810	128100	195350	208190	1.13639	0.214697	-2.21962	down
mws0715	C13H16N2O4	Phenylacetyl-L-glutamine	Amino acids and derivatives	Amino acids and derivatives	A	721170	908900	757990	51638	44220	52868	1.16045	0.062279	-4.00511	down
Lmbn000198	C4H6O5	3-Dehydro-L-Threonic Acid*	Organic acids	Organic acids	A	2804200	2658100	2299300	1089300	1125500	1224500	1.14654	0.443117	-1.17424	down
pmb2922	C15H24N2O17P2	Uridine 5'-diphospho-D-glucose	Nucleotides and derivatives	Nucleotides and derivatives	B	1760300	1484100	1519400	516470	564550	488220	1.15426	0.329409	-1.60205	down
Lmbn001288	C5H8O4	2-Hydroxy-2-methyl-3-oxobutanoic acid	Organic acids	Organic acids	A	1725100	1849100	1738300	615470	564880	577320	1.16073	0.330856	-1.59573	down
pmb0864	C19H40NO7P	LysoPE 14:0	Lipids	LPE	A	81671	76156	74885	38268	36084	32907	1.15288	0.460909	-1.11745	down
Lmgp002595	C9H10O3	Acetovanillone	Phenolic acids	Phenolic acids	B	157980	112200	157210	7117500	6898200	7153300	1.16096	49.5309	5.63026	up
Lmmn003663	C14H18O9	5-Glucosyloxy-2-Hydroxybenzoic acid methyl ester	Phenolic acids	Phenolic acids	A	119860	104720	129350	302880	328970	371440	1.14759	2.83471	1.5032	up
mws4002	C8H11NO2	Dopamine	Alkaloids	Alkaloids	B	220700	216480	226800	807340	834590	906370	1.16117	3.83792	1.94032	up
Zmyn000108	C6H10O8	D-Saccharic acid*	Others	Saccharides and Alcohols	A	2504600	2344500	2477100	440670	449520	454050	1.16249	0.183484	-2.44627	down
Wmhn004857	C23H20O11	1,8,10-Trihydroxy-6H-naphtho[1,2-b] benzo[d]-pyran-6-one-12-O-glucoside	Quinones	Quinones	B	9	9	9	544260	608100	594830	1.16288	64710.7	15.9817	up
mws0206	C4H8O3	2-Hydroxybutyric Acid*	Organic acids	Organic acids	B	9	9	9	44901	56518	50683	1.16275	5633.41	12.4598	up
pme0181	C7H11N3O2	3-Methyl-L-Histidine	Amino acids and derivatives	Amino acids and derivatives	B	27928	23300	24692	85939	66914	94297	1.1411	3.2554	1.70284	up
pmp001270	C24H48NO7P	LysoPC 16:1	Lipids	LPC	A	619440	581690	632320	75557	101660	103550	1.15573	0.153136	-2.70712	down
Lmmn004625	C21H22O11	Dihydrokaempferol-7-O-glucoside	Flavonoids	Flavonols	A	107900	132790	122480	264550	239910	243680	1.1432	2.06003	1.04266	up
Hmbn002645	C8H8O3	3,4-Dihydroxyacetophenone	Phenolic acids	Phenolic acids	B	9	9	9	12954	10729	9385.3	1.16249	1224.75	10.2583	up
mws0574	C4H8O3	2-Hydroxyisobutyric acid*	Organic acids	Organic acids	B	9	9	9	55834	50402	52288	1.16287	5871.26	12.5195	up
pme2244	C11H11NO2	3-Indolepropionic acid	Alkaloids	Plumerane	A	483260	495590	490970	154600	137880	132720	1.15967	0.289287	-1.78943	down
Lmhp009034	C21H42NO7P	LysoPE 16:1	Lipids	LPE	A	135600	136960	131500	56109	57355	50245	1.1578	0.40516	-1.30344	down
Lmlp006175	C21H22O10	Isosalipurposide (Phlorizin Chalcone)*	Flavonoids	Chalcones	B	432490	426490	399840	1150600	1143100	959370	1.15226	2.58422	1.36973	up
Lmmp003042	C8H8O4	Protocatechuic Acid Methyl Ester	Phenolic acids	Phenolic acids	B	46691	66838	50804	135210	122630	142600	1.12556	2.43676	1.28496	up
mws0216	C5H9NO3	Trans-4-Hydroxy-L-proline	Amino acids and derivatives	Amino acids and derivatives	A	432630	337550	229810	740560	881700	1023400	1.07444	2.64569	1.40364	up
pmb0883	C23H48NO7P	LysoPE 18:0	Lipids	LPE	A	591020	553800	553100	129860	141970	139790	1.16148	0.242426	-2.04438	down
pmc0682	C8H8N2	4-Aminoindole	Alkaloids	Plumerane	B	34358	35541	42931	202890	172000	177390	1.15621	4.8948	2.29125	up
pme3200	C2H7N3	1-methylguanidine	Nucleotides and derivatives	Nucleotides and derivatives	B	18853	15845	17088	29025	45605	49423	1.07702	2.39549	1.26032	up
mws2523	C12H23O14P	Trehalose 6-phosphate	Others	Saccharides and Alcohols	A	5407600	5867600	5705200	100740	45940	137710	1.14883	0.0167481	-5.89986	down
pme2237	C6H14O6	Dulcitol*	Others	Saccharides and Alcohols	B	102580	98640	117340	287380	273150	253570	1.1523	2.55556	1.35364	up
pme3207	C6H6O4	Muconic acid	Organic acids	Organic acids	A	74642	81594	70678	1028800	1005000	1025400	1.16227	13.4818	3.75294	up
pme2914	C6H10O5	3-Hydroxy-3-methylpentane-1,5-dioic acid	Organic acids	Organic acids	B	4212500	4291400	3948600	403500	409930	406800	1.16262	0.0979908	-3.35121	down
pmb3142	C13H16O8	Salicylic acid-2-O-glucoside	Phenolic acids	Phenolic acids	B	2819400	2941200	2887000	21225000	16077000	15705000	1.15617	6.12968	2.61581	up
Lmqp000873	C4H4O3	Succinic anhydride	Organic acids	Organic acids	B	513980	567330	546320	132590	153610	150460	1.159	0.26828	-1.89819	down
MA10039641	C12H22O11	Lactobiose	Others	Saccharides and Alcohols	A	1980600	2085200	2409000	438440	805220	623410	1.11626	0.288359	-1.79406	down
Cmhn000855	C27H22O19	Valoneoyl-D-glucose	Tannins	Tannin	A	1331200	1367200	1434100	5496700	5335100	5253200	1.16208	3.89232	1.96063	up
mws0470	C4H6O4	Methylmalonic acid*	Organic acids	Organic acids	A	48441000	49321000	52489000	16667000	15788000	16382000	1.16132	0.325036	-1.62133	down
pme3313	C6H13O9P	D-Fructose 6-phosphate*	Others	Saccharides and Alcohols	B	1234300	1198600	1993500	409640	535050	369430	1.10399	0.296882	-1.75204	down
Hmcp005535	C30H48O	α-Amyrenone	Terpenoids	Triterpene	B	3373.2	3282.8	2693.8	9	9	9	1.16256	0.00288776	-8.43583	down
pmb1754	C5H15NO4P+	O-Phosphocholine	Alkaloids	Alkaloids	B	327030	301550	331790	966980	1020100	1073800	1.15982	3.18719	1.67228	up
pme2292	C4H12N2	Putrescine	Alkaloids	Phenolamine	B	2615400	2436300	2448800	691090	554110	476900	1.15029	0.229598	-2.12282	down
mws1290	C30H26O13	Kaempferol-3-O-(6''-p-Coumaroyl)glucoside (Tiliroside)	Flavonoids	Flavonols	B	2179.6	2577.8	3660.4	5263.6	7705	10130	1.04512	2.74402	1.45629	up
pme0432	C30H24O12	Procyanidin A2	Tannins	Proanthocyanidins	B	207580	186330	197590	19514	19486	22539	1.16137	0.104039	-3.26481	down
Hmgp002189	C22H22O11	Hispidulin-7-O-Glucoside*	Flavonoids	Flavonoid	B	279680	319670	318490	892470	788080	870080	1.15551	2.77895	1.47454	up
mws0884	C10H12N5O6P	Cyclic 3',5'-Adenylic acid	Nucleotides and derivatives	Nucleotides and derivatives	B	33043	35448	34792	8718.5	7273.4	11559	1.13939	0.266752	-1.90643	down
pme3705	C6H10O7	D-Glucoronic acid*	Others	Saccharides and Alcohols	B	816310	855410	764470	2779000	2794100	2365200	1.15612	3.25849	1.7042	up
Lmtn004049	C15H20O4	Abscisic acid	Organic acids	Organic acids	B	471920	437930	457990	7458900	7210900	8028500	1.16248	16.5943	4.05261	up
pme3827	C9H11NO4	3,4-Dihydroxy-L-phenylalanine (L-Dopa)	Amino acids and derivatives	Amino acids and derivatives	B	52053	63381	74964	31308	26674	23856	1.10962	0.429826	-1.21818	down
pmb2871	C13H16O9	1-O-Gentisoyl-D-glucoside*	Phenolic acids	Phenolic acids	A	114340	109410	110750	398670	313090	410920	1.15102	3.35629	1.74687	up
Cmhn002057	C18H28O10	2,7-Dimethyl-2,4-diene-deca-α,x-diacid 8-O-β-glucoside	Tannins	Tannin	A	9	9	9	7329.2	20595	20189	1.15795	1781.97	10.7993	up
Lmmn001294	C14H20O9	Koaburaside	Phenolic acids	Phenolic acids	A	82482	92296	87700	315330	312720	341450	1.16041	3.69364	1.88504	up
mws0093	C10H12O3	Coniferyl alcohol	Phenolic acids	Phenolic acids	B	43084	45696	49416	14063	8504.5	8456	1.13387	0.224489	-2.15528	down
Cmhn002280	C28H35NO13	Glansreginin A	Tannins	Tannin	A	9	9	9	233130	315660	260320	1.16272	29967	14.8711	up
pme1194	C9H13N3O4	2'-Deoxycytidine	Nucleotides and derivatives	Nucleotides and derivatives	B	99216	84274	95948	26717	21744	29770	1.1475	0.279958	-1.83672	down
mws0097	C20H22O6	Pinoresinol	Lignans and Coumarins	Lignans	B	13663	13848	18939	7628	5334.7	6279.5	1.1017	0.414256	-1.2714	down
pme2960	C15H12O5	Naringenin chalcone*	Flavonoids	Chalcones	A	46820	44491	46801	96068	102890	91558	1.15686	2.10348	1.07278	up
HJN090	C21H22O10	Butin-7-O-glucoside	Flavonoids	Flavonoid	A	477900	449760	465140	1202800	1030400	1300600	1.14972	2.53719	1.34323	up
mws1189	C6H10O7	D-Galacturonic acid*	Organic acids	Organic acids	A	784660	835150	706130	2315200	2328600	2382200	1.15822	3.02071	1.59489	up
HJN093	C20H20O12	2-O-Salicyl-6-O-Galloyl-D-Glucose	Phenolic acids	Phenolic acids	B	18445	13521	28972	308290	315290	293550	1.14815	15.0502	3.91171	up
pmn001690	C16H24O7	3-Hydroxy-4-isopropylbenzylalcohol-3-O-glucoside	Phenolic acids	Phenolic acids	B	9	9	9	461610	445850	446230	1.1629	50136.7	15.6136	up
HJN087	C21H22O10	Naringenin-4'-O-glucoside*	Flavonoids	Flavonoid	A	555020	556760	516960	1378700	1207000	1572800	1.14616	2.5532	1.35231	up
HJN086	C21H22O11	Eriodictyol-3'-O-glucoside	Flavonoids	Dihydroflavone	B	139810	135410	123710	246390	320540	279020	1.13424	2.12055	1.08444	up
pme0309	C8H8O5	3-O-Methylgallic Acid	Tannins	Tannin	A	21445000	20791000	20150000	10183000	10502000	9221500	1.15506	0.479378	-1.06076	down
Cmhn001994	C48H32O31	Platycaryanin A	Tannins	Tannin	A	1593100	1567000	1944800	3963600	3198700	3553100	1.12816	2.09904	1.06973	up
pmp000786	C18H16O7	Eupatorin (5,3'-Dihydroxy-6,7,4'-trimethoxyflavone)*	Flavonoids	Flavonoid	A	595.08	2160.6	731.91	328940	380410	338740	1.15209	300.52	8.23132	up
pme1184	C10H13N5O4	2'-Deoxyguanosine	Nucleotides and derivatives	Nucleotides and derivatives	B	208030	186570	209670	41244	45612	42524	1.16065	0.21411	-2.22358	down
ML10198895	C3H7NO2	N-Methylglycine	Amino acids and derivatives	Amino acids and derivatives	B	9553	5431.1	6582.4	1549.3	3656	1815.3	1.02614	0.325533	-1.61913	down
mws2608	C8H15NO6	N-Acetyl-D-galactosamine	Others	Saccharides and Alcohols	B	122760	130290	134720	291110	289320	326710	1.15559	2.33938	1.22612	up
pmp000579	C22H22O11	Diosmetin-7-O-galactoside*	Flavonoids	Flavonoid	B	355030	309130	360850	743850	801190	711460	1.14967	2.20144	1.13845	up
Lmtn002565	C14H18O9	1-O-Vanilloyl-D-Glucose	Phenolic acids	Phenolic acids	A	160630	162220	161050	401120	330670	400250	1.14986	2.33941	1.22614	up
ML10180524	C9H13N3O5	Cytarabine	Nucleotides and derivatives	Nucleotides and derivatives	A	2276200	2163600	2658600	1141100	1146900	1175900	1.14531	0.487983	-1.0351	down
pmb2657	C10H18N4O6	Argininosuccinic acid	Organic acids	Organic acids	B	105440	112250	118600	22360	19924	31931	1.1422	0.220688	-2.17992	down
pme3472	C12H16O7	Arbutin	Phenolic acids	Phenolic acids	B	56834	61893	64712	2423700	2239500	2339900	1.16256	38.1767	5.25462	up
Lmbn005923	C18H30O2	Crepenynic acid	Lipids	Free fatty acids	B	149750	159070	143850	82084	71976	68444	1.14595	0.491537	-1.02463	down
pme2024	C10H12N2O	Serotonin*	Alkaloids	Plumerane	A	2391300	2145900	2186200	48753000	46360000	48760000	1.16256	21.3988	4.41946	up
pme1178	C10H13N5O5	Guanosine	Nucleotides and derivatives	Nucleotides and derivatives	A	9614700	9810600	10626000	2214700	2002700	2112200	1.16118	0.210626	-2.24724	down
pme2268	C7H7NO2	Trigonelline	Alkaloids	Alkaloids	A	3081400	2848700	2666100	6441400	6147400	6085600	1.15505	2.1724	1.11929	up
pmb3061	C22H28O13	5-O-p-Coumaroylquinic acid O-glucoside	Phenolic acids	Phenolic acids	B	83258	105350	76284	16118	16428	12084	1.14919	0.168484	-2.56932	down
mws0437	C5H12O5	D-Arabitol*	Others	Saccharides and Alcohols	B	7247.2	6137.5	7561.5	14568	17883	13701	1.12519	2.20336	1.1397	up
mws1526	C16H22O9	Sweroside	Terpenoids	Sesquiterpenoids	B	28196	33651	32448	9	9	9	1.1628	0.000286335	-11.77	down
pmb0468	C6H11NO3S	N-Formyl-L-Methionine	Amino acids and derivatives	Amino acids and derivatives	A	256080	245740	233620	5487100	5502200	5658100	1.16271	22.636	4.50055	up
pma3724	C17H20O9	1-O-Feruloylquinic acid	Phenolic acids	Phenolic acids	A	377390	369110	347900	92161	98847	79592	1.15747	0.247259	-2.01591	down
Lmhp008337	C19H40NO7P	LysoPE 14:0(2n isomer)	Lipids	LPE	A	74969	67935	69084	34230	34527	33380	1.15843	0.481806	-1.05348	down
pmc0066	C10H13N4O7P	2'-Deoxyinosine-5'-monophosphate	Nucleotides and derivatives	Nucleotides and derivatives	A	399750	360370	345380	7431300	6407800	7429300	1.16177	19.2387	4.26594	up
Hmcp002539	C22H22O11	Isorhamnetin-3-O-rhamnoside	Flavonoids	Flavonols	B	167270	149880	129770	338460	323340	325370	1.14291	2.20883	1.14328	up
pme3188	C9H13N2O9P	Uridine 5'-monophosphate	Nucleotides and derivatives	Nucleotides and derivatives	B	29994	28691	26799	11024	12653	7571.1	1.11238	0.365543	-1.45189	down
pme2651	C21H28N7O17P3	NADP (Nicotinamide adenine dinucleotide phosphate)	Nucleotides and derivatives	Nucleotides and derivatives	B	113650	119420	116090	29554	36595	35363	1.15603	0.290732	-1.78224	down
mws1375	C12H21N3O6	Nicotianamine	Amino acids and derivatives	Amino acids and derivatives	B	196820	188200	246380	566410	723810	601360	1.13971	2.99585	1.58297	up
mws2104	C7H14O6	D-Pinitol	Others	Saccharides and Alcohols	B	28909	26576	17807	53826	48300	57265	1.08122	2.17474	1.12084	up
mws0609	C10H12N5O7P	Guanosine 3',5'-cyclic monophosphate	Nucleotides and derivatives	Nucleotides and derivatives	B	125020	106260	120080	33479	28374	29006	1.15646	0.258592	-1.95125	down
Lmhn003373	C11H10O7	p-Hydroxybenzoylmalic acid	Phenolic acids	Phenolic acids	B	48620	57056	51046	6027	15692	10856	1.0997	0.207852	-2.26637	down
mws0057	C21H22O11	Eriodictyol-7-O-glucoside	Flavonoids	Dihydroflavone	B	9	9	9	13246	18625	17169	1.16245	1816.3	10.8268	up
Lmgp003270	C16H16O10	Scopoletin-7-O-glucuronide	Lignans and Coumarins	Coumarins	B	276990	264350	278660	58776	73831	84548	1.14821	0.264823	-1.9169	down
Hmgp002036	C22H22O12	Nepetin-7-O-glucoside	Flavonoids	Flavonoid	A	8347700	9417200	11157000	3526600	3158400	3914500	1.13823	0.366487	-1.44817	down
pmp000589	C24H22O15	Quercetin-7-O-(6''-malonyl)glucoside	Flavonoids	Flavonols	B	465740	421760	402670	118760	78939	104570	1.14541	0.234286	-2.09366	down
Hmgn001653	C7H6O3	Protocatechualdehyde*	Phenolic acids	Phenolic acids	A	57792	47208	72825	1834700	1814100	1711300	1.15972	30.1426	4.91373	up
Lmbn001981	C7H6O3	2,5-Dihydroxybenzaldehyde*	Phenolic acids	Phenolic acids	A	62750	79239	65361	1801800	1896700	1992800	1.16162	27.4478	4.77862	up
Zmpn000199	C6H10O8	D-Galactaric acid*	Others	Saccharides and Alcohols	A	2672400	2733800	2284900	432990	484360	389450	1.15771	0.169911	-2.55715	down
Wmhn004451	C25H24O11	1,4,8-Trihydroxynaphthalene-1-O-[6'-O-(3'',4'',5''-trimethylbenzoyl)]glucoside	Quinones	Quinones	B	18069	23609	28722	94752	113040	84854	1.13559	4.1569	2.05551	up
Lmhn003240	C11H10O6	Benzoylmalic acid	Phenolic acids	Phenolic acids	A	1566800	1416200	1442800	278810	262640	343600	1.15612	0.199975	-2.32211	down
pme2074	C18H29NO4	(-)-Jasmonoyl-L-Isoleucine	Organic acids	Organic acids	B	313860	326220	344510	11712	12218	13567	1.16231	0.0380839	-4.71468	down
Lmyn004187	C21H10O12	Flavogallonic Acid Dilactone	Phenolic acids	Phenolic acids	A	641810	469420	600010	2346800	1844200	2141600	1.14458	3.70059	1.88776	up
Lmhp010757	C25H48NO7P	LysoPE 20:2	Lipids	LPE	A	38450	35822	37627	14479	18033	14336	1.14509	0.418663	-1.25614	down
mws2125	C3H5O6P	Phosphoenolpyruvate	Organic acids	Organic acids	B	75784	88143	72106	20013	19625	29882	1.13024	0.294535	-1.76349	down
pme2993	C10H8O4	Scopoletin (7-Hydroxy-5-methoxycoumarin)	Lignans and Coumarins	Coumarins	B	109110	138010	111770	16776	9182.9	18311	1.13673	0.123352	-3.01914	down
Lmgp000796	C8H7NO2	4-Hydroxymandelonitrile	Alkaloids	Alkaloids	A	3082500	3111500	2649900	781890	684730	835870	1.15506	0.260348	-1.94149	down
mws1155	C6H14O6	D-Mannitol*	Others	Saccharides and Alcohols	B	28348	29256	27933	85108	79128	74669	1.15931	2.793	1.48182	up
mws1038	C11H22N2O4S	Pantetheine	Others	Others	B	23612	15732	16169	2762.6	2367.6	2410.6	1.15146	0.135838	-2.88004	down
mws0866	C6H13O9P	D-Glucose 6-phosphate*	Others	Saccharides and Alcohols	B	7246100	7325400	7743100	1101900	902230	1184600	1.15856	0.142899	-2.80693	down
pmb2211	C19H38N2O3	Cocamidopropyl betaine	Alkaloids	Alkaloids	A	355820	311720	324540	49739	50372	42721	1.16025	0.143972	-2.79614	down
mws0749	C7H6O3	4-Hydroxybenzoic acid	Phenolic acids	Phenolic acids	A	95344	98551	97308	3304100	2878800	3297300	1.1625	32.5553	5.02482	up
pma6460	C16H18O8	4-O-p-Coumaroylquinic acid	Phenolic acids	Phenolic acids	B	38964	45324	38972	9	9	9	1.16282	0.000219049	-12.1565	down
mws0192	C4H6O4	Succinic acid*	Organic acids	Organic acids	A	47211000	51418000	51176000	15720000	14965000	15251000	1.16128	0.306639	-1.70539	down
mws0191	C5H11NO2	Betaine	Alkaloids	Alkaloids	A	118470	111180	93592	1258300	1724400	1141700	1.1555	12.7595	3.6735	up
Smhn002274	C19H32O7	Blumenol C glucoside	Others	Others	B	1318300	1426300	1496300	4819000	4671500	3748200	1.14929	3.12167	1.64232	up
Zmpn000095	C6H15O9P	Sorbitol-6-phosphate	Others	Saccharides and Alcohols	B	51188	40458	45719	12798	12713	10339	1.15085	0.260984	-1.93797	down
ML10171848	C5H8O5	D-Arabinono-1,4-lactone	Others	Saccharides and Alcohols	B	110690	111930	115320	9	9	9	1.16289	7.98958e-05	-13.6115	down
Rfmb319	C6H11NO2	Pipecolic acid*	Amino acids and derivatives	Amino acids and derivatives	B	3146700	3235800	3488200	393820	376000	342460	1.16162	0.112685	-3.14963	down
pme1651	C10H9NO2	Indole 3-acetic acid (IAA)	Alkaloids	Plumerane	B	2236200	2244400	2307200	526160	540930	522670	1.16268	0.234208	-2.09414	down
Rfmb318	C7H14NO2+	D-Proline betaine	Amino acids and derivatives	Amino acids and derivatives	A	293110	231470	279750	526220	570820	565410	1.13817	2.06688	1.04745	up
pmb0382	C19H14O6	O-Feruloyl 4-hydroxycoumarin	Lignans and Coumarins	Coumarins	B	6854300	7157400	7399100	2599300	2375600	2862700	1.15514	0.366058	-1.44985	down
pmp000006	C18H16O7	Eupatilin (5,7-Dihydroxy-3',4',6-Trimethoxyflavone)*	Flavonoids	Flavonoid	B	555.87	3589.3	768.43	611660	643470	571430	1.14365	371.736	8.53813	up
pmb1912	C20H23N7O7	10-Formyltetrahydrofuran	Alkaloids	Alkaloids	A	3100400	3344400	3521000	16792000	13963000	14811000	1.15859	4.57224	2.1929	up

## Sheet: TableS6
Table S6 Metabolites from Clusters (3, 5, and 9) in metabolomic k-means analysis.
Index	Sub Class	Formula	Compounds	Class I	Class II	SHWR1-1	SHWR1-2	SHWR1-3	SHWR2-1	SHWR2-2	SHWR2-3	SJWR1-1	SJWR1-2	SJWR1-3	SJWR2-1	SJWR2-2	SJWR2-3	HGWR1-1	HGWR1-2	HGWR1-3	HGWR2-1	HGWR2-2	HGWR2-3
pme3200	5	C2H7N3	1-methylguanidine	Nucleotides and derivatives	Nucleotides and derivatives	17390	23028	19151	46722	45708	61774	15734	23012	13141	65393	61712	82987	18853	15845	17088	29025	45605	49423
pme2292	3	C4H12N2	Putrescine	Alkaloids	Phenolamine	1149600	1038300	1075600	224150	227830	243330	846810	810780	635740	204260	189810	153640	2615400	2436300	2448800	691090	554110	476900
Lmqp000873	3	C4H4O3	Succinic anhydride	Organic acids	Organic acids	474630	419950	379320	102620	126100	180570	558870	554350	563340	116800	148000	113070	513980	567330	546320	132590	153610	150460
pme1841	9	C5H14N2	Cadaverine	Alkaloids	Phenolamine	56810	60697	68410	112820	108610	120630	78222	78209	67840	181550	190570	203720	181050	179210	169740	147440	145450	155770
pme3011	5	C4H9NO2	γ-Aminobutyric acid	Organic acids	Organic acids	1533200	1656100	1660300	3171900	3155300	3070800	2399000	2592700	2643800	5476800	5787600	5896800	2134900	1967500	2046800	3381100	3691200	3686500
pme3033	5	C4H9NO2	N,N-Dimethylglycine	Amino acids and derivatives	Amino acids and derivatives	842520	740380	861530	1625500	1749300	1563600	1069800	1396700	1156900	2848300	2865100	2658400	943910	878830	843450	1608100	1722900	1742300
mws0376	3	C4H4O4	Fumaric acid	Organic acids	Organic acids	231700	220420	294840	140950	118080	132320	330830	251150	239290	98550	111560	108330	255530	251950	204210	154940	129100	151990
mws0191	9	C5H11NO2	Betaine	Alkaloids	Alkaloids	61604	88213	101110	439310	437140	427000	79370	94090	115490	1332100	1240000	1409500	118470	111180	93592	1258300	1724400	1141700
mws0192	3	C4H6O4	Succinic acid*	Organic acids	Organic acids	35452000	33758000	34023000	9542500	11112000	12835000	47788000	47887000	48402000	9808700	11051000	9719400	47211000	51418000	51176000	15720000	14965000	15251000
mws0470	3	C4H6O4	Methylmalonic acid*	Organic acids	Organic acids	35540000	33943000	33414000	9742400	11471000	13077000	47688000	47667000	49236000	10126000	10865000	10589000	48441000	49321000	52489000	16667000	15788000	16382000
pma0134	3	C4H8O4	D-(-)-Threose	Others	Saccharides and Alcohols	315820	359820	331260	113550	104090	104010	389240	373370	436300	95373	80351	74591	438330	393160	451730	158600	141450	158060
pme1216	5	C6H5NO2	2-Picolinic acid	Organic acids	Organic acids	48893	58847	53316	178850	159450	136910	53933	52992	56948	295920	282140	296620	77931	63257	76863	137640	137840	133310
Lmbp000668	5	C6H5NO2	Isonicotinic acid	Organic acids	Organic acids	215450	265480	272580	730490	697850	621050	216830	245320	265820	831180	869640	900320	290050	268640	222460	493160	513130	494770
pme0490	5	C6H5NO2	Nicotinic acid (Vitamin B3)	Others	Vitamin	149500	186790	160010	611190	610070	495660	115410	122480	152730	728080	721260	798820	188500	194660	168310	399810	444680	462760
mws0236	5	C2H7NO3S	2-Aminoethanesulfonic acid	Organic acids	Organic acids	3813.5	4522.2	6013.9	9634.3	9284.2	8854.8	7909.7	7207.4	8116.3	8663.4	16570	21329	5040.4	4092.2	3721.3	8371.8	7686.9	12717
Rfmb319	3	C6H11NO2	Pipecolic acid*	Amino acids and derivatives	Amino acids and derivatives	1466100	1299400	1977500	206920	230900	258060	961280	1039200	1492400	325320	301240	408370	3146700	3235800	3488200	393820	376000	342460
ML10181668	5	C6H11NO2	Cycloleucine*	Amino acids and derivatives	Amino acids and derivatives	7943700	7302400	6990900	9909300	10357000	8852900	5994100	8236000	7251200	9610200	9567800	10539000	3586000	3114300	2331200	7719500	10217000	8520800
Zmpn000638	3	C4H9N3O2	3-Guanidinopropionic acid	Organic acids	Organic acids	50404	53709	64703	25442	28679	29977	68008	77093	88066	34890	42192	42745	109040	96328	73227	32584	31518	29378
pme0243	3	C5H8O4	Glutaric acid	Organic acids	Organic acids	1170700	1275900	1334400	209690	215050	229660	1177500	1178700	1157400	540020	500490	515730	2051100	2196300	2195100	961810	931130	871720
pmc0682	9	C8H8N2	4-Aminoindole	Alkaloids	Plumerane	24560	22780	30624	129980	129380	109760	20647	36648	37629	164220	176660	185000	34358	35541	42931	202890	172000	177390
mws0275	3	C4H6O5	L-Malic acid*	Organic acids	Organic acids	2612500	2688500	2755300	1033700	1136800	1193400	3191300	3096500	2469200	492480	597680	501260	2665700	2510400	2534800	1105800	1173600	1150500
Lmbn000198	3	C4H6O5	3-Dehydro-L-Threonic Acid*	Organic acids	Organic acids	2703200	2700000	2598400	1094400	1146000	1132800	3035700	2856100	2808200	550530	623430	528560	2804200	2658100	2299300	1089300	1125500	1224500
pme0033	5	C5H4N4O	Hypoxanthine	Nucleotides and derivatives	Nucleotides and derivatives	66164	64045	57947	249380	247260	222870	23961	32527	40829	205370	199650	228590	55240	64339	57604	86263	106070	108020
pme3207	5	C6H6O4	Muconic acid	Organic acids	Organic acids	71814	81406	80661	1139000	1106900	1127700	80776	90990	92579	1660900	1831900	1680500	74642	81594	70678	1028800	1005000	1025400
mws0567	9	C5H11N3O2	4-Guanidinobutyric acid	Organic acids	Organic acids	505970	475440	561920	653830	691900	700180	401490	461070	505540	978730	995760	968970	794800	694570	724790	1080300	1120100	1150200
Lmbn001609	3	C6H10O4	2-Acetyl-2-Hydroxybutanoic Acid	Organic acids	Organic acids	19292	18737	17633	1707	3058.7	5100.3	14593	19651	11336	2858	4714.2	4855.1	34835	28507	41998	9	9	9
ML10171848	3	C5H8O5	D-Arabinono-1,4-lactone	Others	Saccharides and Alcohols	73311	80096	133290	9	9	9	89731	68634	55325	9	9	9	110690	111930	115320	9	9	9
mws2213	9	C9H8O2	Cinnamic acid	Phenolic acids	Phenolic acids	8594.1	8930.4	9080.7	16897	20462	18012	14159	11520	12788	27045	22069	23088	9917.9	11319	11177	27805	25309	24467
pme0256	5	C5H4N4O2	Xanthine	Nucleotides and derivatives	Nucleotides and derivatives	957180	849030	966700	3127300	3576600	2499900	670690	716200	969150	2454100	2436900	2621000	1640600	1573000	1018500	1049400	1079200	1089300
mws0182	9	C8H8O3	p-Hydroxyphenyl acetic acid	Phenolic acids	Phenolic acids	5123.6	2705.5	2174	12493	2721.5	5438.5	6545	2166	3000.5	21298	12551	13010	12472	12997	14740	15726	17268	20157
Hmbn002645	5	C8H8O3	3,4-Dihydroxyacetophenone	Phenolic acids	Phenolic acids	552.9	413.57	686.73	11564	10885	10196	1102.6	826.73	686.56	11560	8538.3	10096	9	9	9	12954	10729	9385.3
mws0438	5	C5H12O5	L-Arabitol	Others	Saccharides and Alcohols	6543.1	6385.2	8235.9	18410	17213	22203	10175	8062.7	6298.5	36261	28084	29246	8242	9647.9	11834	14890	23538	20929
mws0213	9	C5H12O5	Ribitol*	Others	Saccharides and Alcohols	11153	6945.3	9099.7	12471	19327	28718	6340.7	10795	13609	41269	46244	37508	12919	8029.3	6837	30925	33291	38864
pme0513	9	C5H12O5	Xylitol	Others	Saccharides and Alcohols	7781.9	4283.9	4242.3	12914	13751	20482	10866	4106.8	4450.5	23423	31846	28341	12215	16307	8576.5	18684	20590	18183
mws0437	5	C5H12O5	D-Arabitol*	Others	Saccharides and Alcohols	4681.2	3968	6022.4	9146.6	10199	17602	7594.2	5670.6	4779	24277	29614	22949	7247.2	6137.5	7561.5	14568	17883	13701
mws4002	9	C8H11NO2	Dopamine	Alkaloids	Alkaloids	203550	197660	203850	434890	576080	409800	209660	172380	231420	906480	780950	478000	220700	216480	226800	807340	834590	906370
mws0639	5	C7H6O4	2,3-Dihydroxybenzoic Acid*	Organic acids	Organic acids	9	9	9	131560	107050	108570	24306	13762	35986	188510	142440	147130	84042	37454	21980	125070	82819	101270
pme3382	3	C6H11NO4	N-Acetyl-L-threonine	Amino acids and derivatives	Amino acids and derivatives	56363	56388	45783	17168	24454	18995	20907	41268	60304	18938	21731	23023	87958	91072	65472	34648	30885	30444
mws1346	5	C6H11NO4	DL-2-Aminoadipic acid	Alkaloids	Alkaloids	422910	422820	415570	3096300	3424800	3528200	596480	658450	606270	2578300	2563200	2629300	545190	518840	519200	1744400	1944200	1948900
pme2914	3	C6H10O5	3-Hydroxy-3-methylpentane-1,5-dioic acid	Organic acids	Organic acids	2053400	1966000	2146700	136200	129750	108990	979990	1176000	1014600	9	9	9	4212500	4291400	3948600	403500	409930	406800
mws2125	3	C3H5O6P	Phosphoenolpyruvate	Organic acids	Organic acids	75701	86001	86984	9828.1	24254	19405	103260	73799	107360	14375	10453	12657	75784	88143	72106	20013	19625	29882
Hmbp001276	5	C8H8O4	Gallacetophenone	Phenolic acids	Phenolic acids	568480	519090	507650	791150	1164000	1196500	367820	341300	417020	2675700	2470000	2786800	263450	264140	340470	1783200	1705100	1456100
Zmzn000078	3	C3H7O6P	Dihydroxyacetone phosphate	Others	Saccharides and Alcohols	41454	39638	39001	35743	43513	42918	39183	55117	55714	20535	23000	22859	55744	54812	57475	29206	30176	24445
mws0242	3	C8H14O4	Suberic Acid	Organic acids	Organic acids	16312	8450.2	16313	4829.8	7240.8	3911.2	10245	10857	15078	15764	15677	12666	19005	18149	13241	7228.5	4245.8	11470
pme2559	3	C6H9NO5	N-Acetyl-L-Aspartic Acid	Amino acids and derivatives	Amino acids and derivatives	106780	90972	96282	16888	36628	24586	119210	123260	136380	22710	27447	42430	122560	170380	143390	20326	22707	39527
pme1651	3	C10H9NO2	Indole 3-acetic acid (IAA)	Alkaloids	Plumerane	1275700	1374100	1400700	531030	572410	539950	477280	482720	506070	77190	58609	71378	2236200	2244400	2307200	526160	540930	522670
mws4175	3	C6H8O6	D-Glucurono-6,3-lactone	Others	Saccharides and Alcohols	112970	140990	134930	83539	67914	60753	130960	147540	155970	67057	63638	82750	262360	285100	257300	89587	76892	81865
Lmbn001754	3	C7H12O5	3-Isopropylmalic Acid*	Organic acids	Organic acids	874140	888990	979180	639020	762340	742210	759620	806940	898440	360880	292420	347790	1665200	1604400	1511200	719190	716500	762070
pmb3101	3	C7H12O5	2-Isopropylmalic Acid	Organic acids	Organic acids	1020600	948980	1013200	702900	801590	730950	904800	798120	875360	381290	353900	415230	1858200	1656700	1589400	773350	758780	833190
Zmgn001448	3	C7H12O5	2-Propylmalic Acid*	Organic acids	Organic acids	892010	882800	956540	601340	765670	714060	874500	782770	865500	368150	314490	367570	1685100	1655100	1601700	773140	706410	804680
pmb0774	5	C10H12N2O	N-Hydroxytryptamine*	Alkaloids	Phenolamine	33201000	32615000	36992000	123050000	106480000	103550000	136420000	139560000	134610000	255180000	226470000	233240000	8459700	8581700	7858100	148610000	152560000	139910000
Lmgn000242	3	C6H10O6	4,5,6-Trihydroxy-2-oxohexanoic acid	Organic acids	Organic acids	28232	28973	19054	1796.7	5846.1	1801.5	17762	31510	18195	899	2711.6	7926.4	40074	56166	36149	8352.3	8771.1	7557
mws0093	3	C10H12O3	Coniferyl alcohol	Phenolic acids	Phenolic acids	45103	31116	46279	11600	16506	17670	46382	57789	58500	9151.2	10947	10340	43084	45696	49416	14063	8504.5	8456
mws1155	5	C6H14O6	D-Mannitol*	Others	Saccharides and Alcohols	24202	23234	20658	75602	81854	96729	13452	23418	15932	68338	81777	63417	28348	29256	27933	85108	79128	74669
mws0214	5	C6H14O6	D-Sorbitol	Others	Saccharides and Alcohols	72112	98098	84806	218080	217770	219160	84017	79486	78003	172760	212500	192920	116210	103360	124740	258710	215460	212330
pme2237	5	C6H14O6	Dulcitol*	Others	Saccharides and Alcohols	71368	81609	67765	271970	261330	276570	69203	74801	62841	233690	280830	234940	102580	98640	117340	287380	273150	253570
Lmyn002788	3	C8H8O5	Methyl gallate	Tannins	Tannin	42682000	40855000	42956000	18759000	17666000	16329000	37533000	34947000	37669000	14804000	15816000	15395000	43758000	41064000	43764000	26278000	26590000	26206000
pme0309	3	C8H8O5	3-O-Methylgallic Acid	Tannins	Tannin	19047000	18163000	18835000	6536900	7231700	7327600	15502000	16267000	15442000	6183500	6091900	5956200	21445000	20791000	20150000	10183000	10502000	9221500
pmb1754	5	C5H15NO4P+	O-Phosphocholine	Alkaloids	Alkaloids	199580	194970	189470	1728000	1775600	1668800	431330	380130	430070	1429500	1330500	1399600	327030	301550	331790	966980	1020100	1073800
pme0137	3	C7H12N2O4	N-Acetyl-L-Glutamine	Amino acids and derivatives	Amino acids and derivatives	349360	542990	455340	126010	52574	69325	516550	743080	356810	169980	191690	151820	760520	615760	1131900	223310	230670	174570
pme2244	3	C11H11NO2	3-Indolepropionic acid	Alkaloids	Plumerane	423030	449350	499950	90798	89574	80900	475640	487790	448970	101820	95215	96162	483260	495590	490970	154600	137880	132720
mws1189	5	C6H10O7	D-Galacturonic acid*	Organic acids	Organic acids	712380	647010	690270	2119200	2533900	2188800	993340	1052600	978770	2965600	3219000	3678300	784660	835150	706130	2315200	2328600	2382200
pme3705	5	C6H10O7	D-Glucoronic acid*	Others	Saccharides and Alcohols	657890	742930	840370	2226000	2205000	2285100	1090500	1101900	1223600	3208700	3152100	3275200	816310	855410	764470	2779000	2794100	2365200
mws2104	5	C7H14O6	D-Pinitol	Others	Saccharides and Alcohols	19296	21551	21097	48892	46891	45442	26878	24677	32050	66742	63164	60817	28909	26576	17807	53826	48300	57265
pme0534	9	C6H12O7	Gluconic acid	Others	Saccharides and Alcohols	2398500	2332900	2484800	3799600	3658500	3490700	1866600	1984800	1818700	8745700	9715300	9094300	2481400	2597800	2553900	9351000	10704000	10614000
NK10251888	5	C8H18N4O2	NG,NG-Dimethyl-L-arginine	Amino acids and derivatives	Amino acids and derivatives	519640	519710	574740	983570	1048400	1053000	455330	451500	440790	1047000	1207800	963640	322410	354050	338980	982560	894940	943840
pme2060	3	C10H13N5	N6-Isopentenyladenine	Nucleotides and derivatives	Nucleotides and derivatives	10975	6438.9	15152	8313.4	6399.5	11928	11480	9855.8	13709	4809.6	2827.5	2882.5	18424	17643	19284	4181.1	960.16	980.94
Zmgn002106	3	C11H13NO3	N-Acetyl-L-phenylalanine	Amino acids and derivatives	Amino acids and derivatives	57978	30399	49691	11664	16896	10514	48219	69510	50872	9908	14902	20412	64804	56260	82502	15186	20149	22777
pme3443	9	C11H12O4	Sinapinaldehyde	Phenolic acids	Phenolic acids	13280	8538.4	12058	17620	26865	20550	18610	17397	12971	30983	27582	38849	35727	33730	31521	26310	27060	27018
Zmyn000108	3	C6H10O8	D-Saccharic acid*	Others	Saccharides and Alcohols	1434900	1384800	1598000	265100	358620	365540	1574700	1739100	1329500	492480	478130	462730	2504600	2344500	2477100	440670	449520	454050
Zmpn000199	3	C6H10O8	D-Galactaric acid*	Others	Saccharides and Alcohols	1469000	1350900	1599300	347180	340110	406590	1601000	1322000	1348200	577210	415800	559150	2672400	2733800	2284900	432990	484360	389450
Hmcn000192	3	C7H14O7	Sedoheptulose	Others	Saccharides and Alcohols	538960	529900	572630	348250	351240	350740	637130	564390	540920	714790	700650	640040	932220	939970	832910	445590	449500	417770
mws2608	5	C8H15NO6	N-Acetyl-D-galactosamine	Others	Saccharides and Alcohols	115550	91366	107750	338250	299970	312670	110190	90470	95999	411330	407930	396960	122760	130290	134720	291110	289320	326710
mws4174	5	C8H15NO6	N-Acetyl-D-mannosamine	Others	Saccharides and Alcohols	164200	179160	165070	629930	603340	534090	173450	189850	167840	803290	715720	777320	226780	205620	201480	513760	547920	629690
pma6455	3	C5H11O8P	Ribulose-5-phosphate	Others	Saccharides and Alcohols	51431	52171	56044	14660	15212	11794	58553	75592	62850	14065	17862	16572	43432	53759	60163	27928	37009	25668
Lmhn003240	3	C11H10O6	Benzoylmalic acid	Phenolic acids	Phenolic acids	502860	480890	560610	92942	75452	87136	1018300	992960	910110	64527	68418	116840	1566800	1416200	1442800	278810	262640	343600
mws0976	3	C9H12N2O6	β-Pseudouridine	Nucleotides and derivatives	Nucleotides and derivatives	47488	52791	62684	16965	18097	22360	58712	44193	34265	33619	33204	26696	52583	66963	55549	20723	18519	23496
mws0248	3	C9H12N2O6	Uridine	Nucleotides and derivatives	Nucleotides and derivatives	1129700	867800	1049900	326580	429780	344220	763160	737710	866180	485880	514460	532170	1191800	1189200	948720	324260	353840	300280
Lmhn003373	3	C11H10O7	p-Hydroxybenzoylmalic acid	Phenolic acids	Phenolic acids	26946	29939	28806	6048	8114.1	8430.8	27588	36870	24140	5405.2	4801.8	3395.5	48620	57056	51046	6027	15692	10856
mws0866	3	C6H13O9P	D-Glucose 6-phosphate*	Others	Saccharides and Alcohols	7150500	7019000	7247000	953610	940430	801920	5278600	5414400	5811300	667970	909290	823340	7246100	7325400	7743100	1101900	902230	1184600
Zmpn000095	3	C6H15O9P	Sorbitol-6-phosphate	Others	Saccharides and Alcohols	43341	33148	38047	4389.4	3808.1	5424.9	30242	36710	27214	5946.3	7789.5	9875.3	51188	40458	45719	12798	12713	10339
Lmtn004049	5	C15H20O4	Abscisic acid	Organic acids	Organic acids	213070	212530	198330	6658200	6461700	6407100	390540	401090	390670	6939300	7614300	8001200	471920	437930	457990	7458900	7210900	8028500
Hmsn000210	3	C17H30O2	Methyl 7,10-hexadecadienoate	Lipids	Free fatty acids	14480000	15189000	15796000	6303700	7130100	6777300	13860000	18208000	13412000	3290000	3717000	3452800	17534000	13266000	15496000	7579800	8170100	7951600
pme0230	3	C10H13N5O4	Adenosine	Nucleotides and derivatives	Nucleotides and derivatives	2341800	2135300	2143800	1027800	1091500	925680	2239600	2336700	2530800	1341900	1290100	1219300	2306500	2146000	2380800	1058100	1054000	986470
pme3475	5	C15H12O5	Butin	Flavonoids	Dihydroflavone	126660	118200	123260	246780	277960	250010	78462	86940	80243	335180	301640	355520	167420	155510	165340	279810	266590	279230
pme0376	9	C15H12O5	Naringenin (5,7,4'-Trihydroxyflavanone)*	Flavonoids	Dihydroflavone	76682	72571	86209	189000	179610	186420	53701	65116	61075	277990	263190	262120	131570	135910	141380	244120	244860	243090
Lmmn003323	9	C16H32O3	2-Hydroxyhexadecanoic acid	Organic acids	Organic acids	4060700	4568100	4052000	3036800	3407300	3075400	1719200	1659100	1804000	5029100	5358500	5128100	3034800	2938700	3381500	5422100	4890100	5397600
pme1712	9	C11H20N2O6	L-Saccharopine	Amino acids and derivatives	Amino acids and derivatives	240530	217330	190970	649080	739460	627650	977110	929850	776620	1679200	1753700	1648100	1046000	1351600	1170200	1695800	1742700	1254700
mws1038	3	C11H22N2O4S	Pantetheine	Others	Others	18486	16845	18113	9	9	9	2418.2	2685.8	3671.2	9	9	9	23612	15732	16169	2762.6	2367.6	2410.6
mws5035	3	C15H22N2O3	L-Leucyl-L-phenylalanine	Amino acids and derivatives	Amino acids and derivatives	21493	28408	17935	4099.6	6075.1	7907	3568.6	7539.2	3204	4679.9	5911.1	895.22	41364	37766	48457	6553	6461.1	9295.6
mws0366	3	C18H30O2	γ-Linolenic Acid*	Lipids	Free fatty acids	8033200	8361000	8098400	2796300	2822400	3071300	7314600	7173900	6823000	3400300	3690400	3586000	9263700	8322600	8190900	5121900	4224700	4289000
mws0367	3	C18H30O2	α-Linolenic Acid*	Lipids	Free fatty acids	9305900	9004600	8969800	2821200	2847900	3324300	7841200	7633300	7234900	3634700	3889500	3654800	9221900	9420700	9189900	5555000	4461700	4381800
Lmbn005923	3	C18H30O2	Crepenynic acid	Lipids	Free fatty acids	142750	141920	143360	45924	44214	50141	122340	120610	111060	54806	55837	59239	149750	159070	143850	82084	71976	68444
mws1521	3	C13H18O7	Salicin	Phenolic acids	Phenolic acids	16385	15148	15568	1536.1	3076	1809	14651	11078	14201	6190.4	1861.7	7046.6	20535	24501	19616	8956.9	9659.9	9280.5
pmb3081	3	C6H11PO11	Glucarate O-Phosphoric acid	Others	Saccharides and Alcohols	747790	545670	626100	235990	137490	175950	828520	881960	1057800	188260	237100	225880	1077000	964620	785910	468590	545810	538570
pmb2657	3	C10H18N4O6	Argininosuccinic acid	Organic acids	Organic acids	95840	94626	93863	23730	8943.9	9561.8	77225	84934	93628	21843	35858	17138	105440	112250	118600	22360	19924	31931
Zmhn001926	9	C13H16O8	1-O-Salicyl-D-glucose	Phenolic acids	Phenolic acids	18627	28157	17993	95276	105850	113090	338200	374630	261730	572020	683770	559050	324550	397110	320880	668570	733860	765220
mws2367	9	C14H20O7	Salidroside	Phenolic acids	Phenolic acids	6151.3	4155	5541.8	10839	4447.3	3031.9	16341	6080.8	10004	49000	44547	47754	17285	13437	13281	61477	50579	57836
Zmyn005384	9	C18H36O3	2R-Hydroxyoctadecanoic Acid	Lipids	Free fatty acids	5400.4	6063.2	5490	19263	19453	21328	7499.2	6401.4	7602.8	35621	29685	32332	6418.3	7133.3	7690.6	35041	35206	38622
mws1033	9	C16H14O6	Homoeriodictyol	Flavonoids	Dihydroflavone	17502	18114	18007	30473	36043	33483	3667.3	5779.5	3281.4	31020	27367	25563	11819	14511	17488	52533	43868	40402
Cmsp004086	9	C16H14O6	Dihydrokaempferide	Flavonoids	Flavonols	178830	70509	90978	251970	133980	195420	260860	676030	301120	703520	302640	550740	276000	491370	175090	472510	583320	697640
mws0463	9	C16H14O6	Hesperetin	Flavonoids	Dihydroflavone	6493.1	7426.1	6848.1	12664	12068	10685	1424.4	916.64	1416.1	10760	11761	11559	6469.6	7035.5	6248.1	18968	16702	18175
mws1375	5	C12H21N3O6	Nicotianamine	Amino acids and derivatives	Amino acids and derivatives	194890	203370	126690	516050	606180	586800	143460	174300	93910	851620	766290	987510	196820	188200	246380	566410	723810	601360
pme3967	9	C12H17N5O5	2-(Dimethylamino)guanosine	Nucleotides and derivatives	Nucleotides and derivatives	283510	292210	260500	231870	209990	220120	175570	170600	181730	351210	364670	389760	166650	165520	178850	380750	327010	376250
pmn001689	9	C18H32O4	9-Hydroxy-12-oxo-15(Z)-octadecenoic acid	Lipids	Free fatty acids	3621	5465	2912.8	3798.8	3435.5	5030.3	4935.1	6165.4	5657.8	14317	15230	15722	7834.1	8780.3	6498	17531	11276	13648
pmn001367	9	C13H16O9	Protocatechuic acid-4-O-glucoside*	Phenolic acids	Phenolic acids	47897	43701	69521	281670	288600	339920	194650	225060	217800	690900	703070	807820	409100	342810	435300	754360	677600	757980
pmb2871	5	C13H16O9	1-O-Gentisoyl-D-glucoside*	Phenolic acids	Phenolic acids	22109	27763	29650	526780	442520	407860	38633	33352	20768	518980	537960	478140	114340	109410	110750	398670	313090	410920
pme2074	3	C18H29NO4	(-)-Jasmonoyl-L-Isoleucine	Organic acids	Organic acids	153470	153020	171470	15552	13315	13514	218510	232090	217620	75357	75353	75576	313860	326220	344510	11712	12218	13567
mws0983	9	C20H39NO2	N-Oleoylethanolamine	Alkaloids	Alkaloids	851760	863760	790390	1309400	1429700	1383900	364670	359500	358590	3432300	2842100	2863300	666610	669940	690100	2158300	1890600	2326500
Lmhn002140	3	C14H14O9	Feruloyltartaric acid (Fertaric acid)	Phenolic acids	Phenolic acids	26877	36009	14509	13794	16535	14483	21403	51690	29201	21989	6292.9	11729	75419	72438	71718	26609	14009	22537
mws0884	3	C10H12N5O6P	Cyclic 3',5'-Adenylic acid	Nucleotides and derivatives	Nucleotides and derivatives	33363	33661	30522	9040	12865	10108	25203	33500	27456	12343	11902	10986	33043	35448	34792	8718.5	7273.4	11559
Zmhn001883	9	C14H18O9	Vanillic acid-4-O-glucoside	Phenolic acids	Phenolic acids	40582	45669	38612	34747	34976	36234	36386	37100	34848	114210	95754	130160	45182	43338	33669	78933	85453	81587
Lmmn003663	5	C14H18O9	5-Glucosyloxy-2-Hydroxybenzoic acid methyl ester	Phenolic acids	Phenolic acids	101970	131150	117140	326280	265940	320290	109040	135060	99115	397220	377680	422440	119860	104720	129350	302880	328970	371440
pmc0066	5	C10H13N4O7P	2'-Deoxyinosine-5'-monophosphate	Nucleotides and derivatives	Nucleotides and derivatives	398650	474030	386630	13676000	10092000	11219000	378010	461800	433390	17036000	17675000	15829000	399750	360370	345380	7431300	6407800	7429300
Lmmn001294	9	C14H20O9	Koaburaside	Phenolic acids	Phenolic acids	28276	26259	37239	223810	200280	201950	29408	33590	37087	410900	366430	351590	82482	92296	87700	315330	312720	341450
mws0675	5	C11H15N2O8P	β-Nicotinamide mononucleotide	Nucleotides and derivatives	Nucleotides and derivatives	80816	117650	130650	236910	183590	185160	49318	55334	47515	226220	208690	215890	119870	75984	72479	82622	128620	125640
pmb0382	3	C19H14O6	O-Feruloyl 4-hydroxycoumarin	Lignans and Coumarins	Coumarins	6920500	6209400	7036300	2026300	3128600	2557100	5811900	6377900	4929200	1675700	1914000	1925600	6854300	7157400	7399100	2599300	2375600	2862700
pmb1207	5	C19H14O6	O-Feruloyl 3-hydroxycoumarin	Lignans and Coumarins	Coumarins	4696.5	5187.1	4489	16911	12386	14124	9	2087.8	1374.4	13082	8627.2	13219	2410.3	4176.6	3470.7	22076	8845.8	24465
pme3311	3	C6H14O12P2	D-Fructose-1,6-biphosphate	Others	Saccharides and Alcohols	53496	68893	66086	33635	28407	27801	39362	32846	52681	31867	35970	41988	70795	87029	70690	31021	26597	29497
MA10039641	3	C12H22O11	Lactobiose	Others	Saccharides and Alcohols	1673000	1629800	2785000	542870	409910	418150	1376300	1869900	2070500	261330	296600	292910	1980600	2085200	2409000	438440	805220	623410
mws0609	3	C10H12N5O7P	Guanosine 3',5'-cyclic monophosphate	Nucleotides and derivatives	Nucleotides and derivatives	117510	135240	146480	53193	37410	58228	113640	122180	119490	29405	35570	26495	125020	106260	120080	33479	28374	29006
pmb0981	3	C10H14N5O7P	Adenosine 5'-monophosphate	Nucleotides and derivatives	Nucleotides and derivatives	1023500	946470	900810	167080	155560	192680	495870	512280	982610	80203	67574	92683	910360	853060	712810	128100	195350	208190
Lmhp011562	3	C21H36O4	1-α-Linolenoyl-glycerol	Lipids	Glycerol ester	1934500	1644800	1522300	686360	721190	832150	1443000	1456900	1267000	897010	813720	892420	2034400	2114500	1860000	1003400	877540	876350
Lmhp011388	3	C21H36O4	2-α-Linolenoyl-glycerol	Lipids	Glycerol ester	1844600	1576400	1479400	713720	775230	778510	1477200	1496300	1427400	910910	773260	940920	2029700	1991400	1873100	953540	892290	906760
mws0178	3	C16H18O9	Chlorogenic acid (3-O-Caffeoylquinic acid)*	Phenolic acids	Phenolic acids	1271400	1377400	1348500	802340	959910	990360	2490700	2853300	2602800	1565900	1081800	1421500	3076500	3767700	3235400	1471700	1397900	1450500
mws0097	3	C20H22O6	Pinoresinol	Lignans and Coumarins	Lignans	6776.1	6536.5	7794.4	2540.5	1431.6	2283.3	13836	12861	12046	2557.4	4310.9	4875	13663	13848	18939	7628	5334.7	6279.5
pme0085	9	C18H16O8	Rosmarinic acid	Phenolic acids	Phenolic acids	51435	53097	27454	81792	84081	127880	35010	31247	52130	156850	123710	138220	47310	51554	57222	143830	159010	178840
pmb3107	9	C15H20O10	Glucosyringic Acid	Phenolic acids	Phenolic acids	24384	27169	30691	87259	77766	93797	17570	13713	19816	184000	130850	163070	80524	81763	72218	201080	180270	181080
pmb0998	3	C10H14N5O8P	Guanosine 5'-monophosphate	Nucleotides and derivatives	Nucleotides and derivatives	18405	7750.1	18684	1771.8	1970	2423.7	7381.5	10876	11422	1915.4	4299.1	1703.4	10807	15146	13569	2600.2	3636.2	2282.3
Smhn002274	9	C19H32O7	Blumenol C glucoside	Others	Others	190380	191700	210280	1067200	1222100	1134200	529690	528930	577570	4377200	4636200	4814100	1318300	1426300	1496300	4819000	4671500	3748200
HJN003	9	C17H22O10	1-O-Sinapoyl-D-glucose	Phenolic acids	Phenolic acids	6514	5960.5	11374	21844	21524	21085	3817.1	6411.2	877.26	22345	11778	23107	15661	16662	8728.8	33182	23146	17998
Cmhn002057	9	C18H28O10	2,7-Dimethyl-2,4-diene-deca-α,x-diacid 8-O-β-glucoside	Tannins	Tannin	9	9	9	11650	6710	11042	9	9	9	11668	9273.8	11757	9	9	9	7329.2	20595	20189
Lmyp005841	5	C21H20O9	Chrysin-7-O-glucoside	Flavonoids	Flavonoid	33925	36347	36898	89539	88353	87536	22830	26347	22858	97774	93016	90670	32986	29675	33818	69209	61340	59134
mws2523	3	C12H23O14P	Trehalose 6-phosphate	Others	Saccharides and Alcohols	4603300	5073100	4642500	125950	120100	123560	1946200	2079700	2185500	45205	41847	43049	5407600	5867600	5705200	100740	45940	137710
pmb3006	5	C21H20O10	Apigenin-7-O-glucoside(Cosmosiin)	Flavonoids	Flavonoid	3086	4904	6192	12360	20417	18542	6133.5	4296.2	4913	37626	19758	21014	1769.7	11743	6739.5	12351	13040	15031
HJN090	5	C21H22O10	Butin-7-O-glucoside	Flavonoids	Flavonoid	708830	612750	647590	2357400	2572200	2477900	321600	315100	270040	3778600	3772100	3711700	477900	449760	465140	1202800	1030400	1300600
mws1179	5	C21H22O10	Naringenin-7-O-glucoside (Prunin)	Flavonoids	Dihydroflavone	783810	763330	682950	1076500	1212700	1119600	346850	398140	459240	1363200	1278900	1262500	577560	638150	536280	720440	654890	857400
HJN087	5	C21H22O10	Naringenin-4'-O-glucoside*	Flavonoids	Flavonoid	881290	788480	811450	3449500	3294100	3190300	387490	361810	319750	4721800	5100500	4654700	555020	556760	516960	1378700	1207000	1572800
HJN055	9	C21H24O10	Dihydrocharcone-4'-O-glucoside	Flavonoids	Chalcones	3568400	3382900	3393700	11107000	10077000	9400600	7647200	8281300	7793900	9859200	13081000	7756400	5512900	6640300	5471500	10906000	13636000	13074000
mws2118	9	C21H24O10	Phloretin-2'-O-glucoside (Phlorizin)	Flavonoids	Chalcones	1652400	1560300	1825500	4978100	4577200	4886000	3908000	4142100	4137500	5661500	4949200	5823300	3053300	3664100	3050400	5080000	6840300	7634500
mws0913	5	C21H20O11	Kaempferol-3-O-galactoside (Trifolin)	Flavonoids	Flavonols	62630	61955	53490	132190	158370	144650	82128	109130	73894	189940	186350	161460	99945	102150	106930	190100	131580	115510
mws0089	5	C21H20O11	Kaempferol-7-O-glucoside*	Flavonoids	Flavonols	59129	55484	53721	151740	148210	156830	102240	96791	105010	132560	163100	167700	110340	109240	104750	153560	151770	156420
mws2209	5	C21H20O11	Kaempferol-3-O-glucoside (Astragalin)*	Flavonoids	Flavonols	348570	264050	380700	750620	736280	594440	481490	550880	451070	721420	799290	766120	587850	550140	536280	480020	440360	562640
Lmlp003531	5	C21H20O11	Luteolin-3'-O-glucoside	Flavonoids	Flavonoid	56488	73750	52194	255110	337060	301530	121570	68707	141050	198140	221310	227580	130470	62758	77047	163620	139530	179690
pme2459	9	C21H20O11	Luteolin-7-O-glucoside (Cynaroside)	Flavonoids	Flavonoid	131280	138780	122740	241810	265100	246380	347900	283670	231110	549980	584710	376810	287540	407040	314080	425720	358950	448920
Hmpp003270	5	C21H20O11	Luteolin-4'-O-glucoside	Flavonoids	Flavonoid	50513	76199	41574	237300	285430	266860	88345	100780	87894	228970	223340	217110	85236	52241	98875	102800	160140	161080
Lmtn002796	5	C21H22O11	Aromadendrin-7-O-glucoside	Flavonoids	Flavonoid	16168	12242	21203	59056	21101	29734	21856	8516.2	11141	53642	57184	45811	17617	17010	13806	38962	32038	50599
mws0057	5	C21H22O11	Eriodictyol-7-O-glucoside	Flavonoids	Dihydroflavone	9	9	9	20725	16647	16850	9	9	9	51285	62095	39225	9	9	9	13246	18625	17169
Lmhp009034	3	C21H42NO7P	LysoPE 16:1	Lipids	LPE	111760	108100	114190	53515	53996	51282	130550	128330	131880	51714	57400	59746	135600	136960	131500	56109	57355	50245
pmn001416	9	C24H20O9	Catechin-(7,8-bc)-4α-(3,4-dihydroxyphenyl)-dihydro-2-(3H)-one	Flavonoids	Flavanols	878110	803820	850110	2074500	2324700	1820400	1891800	2713900	2105000	7146400	7798500	7418200	3660700	4268400	4534100	6514300	6319000	5646900
pmn001415	9	C24H20O9	Catechin-(7,8-bc)-4β-(3,4-dihydroxyphenyl)-dihydro-2-(3H)-one	Flavonoids	Flavanols	893770	831260	783290	2041200	2368100	1957800	2076200	2541300	1971800	6839200	7899700	6640000	3456400	3472500	4490400	6753200	6078100	6306300
mws0034	3	C22H18O11	Epigallocatechin-3-gallate	Flavonoids	Flavanols	100060	91539	95694	24580	28154	28886	90458	90280	81695	55329	43184	55890	56259	162700	129620	30070	31949	31328
pmp000579	9	C22H22O11	Diosmetin-7-O-galactoside*	Flavonoids	Flavonoid	189610	145170	196210	563500	593910	567360	158560	199420	182120	686130	466320	574750	355030	309130	360850	743850	801190	711460
Lmjp003655	9	C22H22O11	6-C-MethylKaempferol-3-glucoside	Flavonoids	Flavonoid	107040	150910	152890	545750	562620	521540	163860	180690	197220	626620	531700	495010	315200	302620	319960	863970	813190	801860
Hmgp002189	9	C22H22O11	Hispidulin-7-O-Glucoside*	Flavonoids	Flavonoid	163840	121500	172260	473230	550990	558730	170360	187130	172920	639300	493010	592790	279680	319670	318490	892470	788080	870080
mws0056	5	C21H20O12	Myricetin-3-O-rhamnoside (Myricitrin)	Flavonoids	Flavonols	109400	68976	109060	228250	186120	219360	115040	129500	144260	183550	201930	178190	35016	55940	21132	43402	43471	63088
Lmhp009464	5	C22H44NO7P	LysoPE 17:1(2n isomer)	Lipids	LPE	62569	70064	70139	167720	161360	158810	93665	99999	90674	156870	145770	155060	89533	75548	85709	126320	110310	113740
Zmpn008194	9	C30H48O4	Corosolic acid*	Terpenoids	Triterpene	108670	72893	127350	153240	155500	146770	8198.7	11519	17522	1287300	697200	924380	515170	549370	662770	800210	810770	916720
Lmzn006284	9	C30H48O4	2α-Hydroxyursolic acid	Terpenoids	Triterpene	36401	24016	25152	27391	30071	34400	10804	8793.4	9854.2	52972	22648	41395	32052	37807	56855	47037	32556	26701
Lmzn006169	9	C30H48O4	Pomolic acid	Terpenoids	Triterpene	497500	301340	425430	541530	573340	349690	88247	121500	94169	1528700	2127400	1655100	1431800	1659900	2824400	1096200	1252700	1319200
mws1610	9	C30H48O4	Maslinic acid*	Terpenoids	Triterpene	105030	77271	115840	156920	160140	144750	9658	8868.1	20330	1255600	671490	987480	538400	547080	736370	766860	841850	889060
pmn001705	9	C30H48O4	3,24-Dihydroxy-17,21-semiacetal-12(13)oleanolic fruit	Terpenoids	Triterpene	102610	71511	111960	158910	146020	131220	5351.6	17912	14114	1231900	687660	943290	544620	477380	696980	841390	848790	938150
Hmbn005207	9	C30H48O4	Hederagenin	Terpenoids	Triterpene Saponin	482100	300790	414140	531710	613760	330860	92374	107830	94561	1554400	2036600	1640400	1547900	1780000	2833900	1088300	1158500	1345300
pmn001706	9	C30H48O4	2-Hydroxyoleanolic acid	Terpenoids	Triterpene	105260	72020	118910	174240	165660	134480	13623	11555	18213	1149400	717260	962500	557490	525320	722080	814930	822420	892270
pmb1912	5	C20H23N7O7	10-Formyltetrahydrofuran	Alkaloids	Alkaloids	4905300	6051000	5916700	21403000	24096000	22989000	12445000	13281000	12342000	31232000	22918000	32022000	3100400	3344400	3521000	16792000	13963000	14811000
mws1714	9	C22H18O12	Chicoric Acid	Phenolic acids	Phenolic acids	63771	72366	21668	15323	25974	28441	31339	15097	37251	41284	64063	56970	48846	58387	22808	68550	59203	48600
pmb0883	3	C23H48NO7P	LysoPE 18:0	Lipids	LPE	488780	482000	467090	187520	163520	164180	656370	586190	626110	314820	290510	274730	591020	553800	553100	129860	141970	139790
pmn001526	3	C20H20O14	1,6-Di-O-Galloyl-D-Glucose	Tannins	Tannin	1712300	1365900	799260	530020	629660	356950	1103500	990040	795310	375050	483190	436330	1201700	1123500	1650000	476600	762300	175880
pma1303	3	C24H46NO7P	LysoPC 16:2	Lipids	LPC	44776	41348	51332	14888	19020	18123	59664	61229	65320	53968	46786	47689	83731	77885	92037	18309	20611	20579
pmb0863	3	C24H46NO7P	LysoPC 16:2(2n isomer)	Lipids	LPC	36121	33507	35260	15525	18709	14138	40024	40051	48890	46722	41486	42345	75140	54673	62816	15592	15361	15478
pmp001270	3	C24H48NO7P	LysoPC 16:1	Lipids	LPC	575380	535200	544350	96672	113360	108190	646380	564610	665760	140990	155940	172080	619440	581690	632320	75557	101660	103550
mws1589	5	C18H32O16	D-Panose	Others	Saccharides and Alcohols	25512	18810	22459	200320	194380	167730	28681	35714	42969	262770	213850	224110	36316	49753	45913	204530	156290	172760
pme0500	5	C18H32O16	D-Melezitose	Others	Saccharides and Alcohols	23249	19638	38423	102490	87857	89190	25166	38686	21362	80207	43842	84270	42518	41985	45943	67927	100260	91145
pmp000682	5	C26H32O11	Matairesinol-4'-O-glucoside (Matairesinoside)	Lignans and Coumarins	Lignans	50590	69508	67179	249450	199590	216200	96533	133190	108180	182220	225250	204320	78267	90988	90382	182090	166040	142430
mws0126	3	C26H54NO7P	LysoPC 18:0	Lipids	LPC	3077200	3522400	3406400	2238200	2250800	2172600	5063400	4752600	5093400	2397300	2257300	2293800	4976800	5033200	4973700	1816800	1713100	1745100
pmd0136	3	C26H54NO7P	LysoPC 18:0(2n isomer)	Lipids	LPC	3686500	4088500	4022800	2630500	2628500	2589000	5858000	5575300	5898500	2786200	2625300	2729800	5694400	5754400	5857000	1989600	2042700	2041700
Zmfn000481	3	C14H22N2O16P2	Uridine-5'-Diphosphate-D-Xylose	Nucleotides and derivatives	Nucleotides and derivatives	376080	328480	347880	202070	184000	178200	417970	362920	358690	76110	70858	104760	343990	342240	381500	186310	174070	213920
Hmln002321	5	C24H22O15	Quercetin-3-O-(6''-malonyl)glucoside	Flavonoids	Flavonols	9	9	9	25200	15732	28858	9	9	9	10617	18587	15194	4314.6	4650.7	3549.7	22296	23880	24389
pmp000273	5	C30H26O11	Gambiriin B3	Tannins	Tannin	5642.8	8923.4	11985	10151	10538	8600.6	2190.3	4111.1	2843.5	14994	15315	24333	5010.1	4730.5	4753.6	10801	8523.1	11527
pmp000275	9	C30H28O12	Gambiriin A1	Tannins	Tannin	6984.3	12395	8020.8	22550	34841	13639	10933	10856	5707.7	15671	19040	23794	23841	22546	25858	26057	22060	21898
Lmmp003672	9	C31H28O12	8,8'-Methylenebiscatechin	Flavonoids	Flavanols	12526	9695.9	12513	67605	66584	71033	14775	13493	17154	70101	72621	68836	61724	57250	46518	94158	94655	104710
Cmhn002280	5	C28H35NO13	Glansreginin A	Tannins	Tannin	9	9	9	188880	172570	194280	9	9	9	345950	270290	367870	9	9	9	233130	315660	260320
Lmjp002596	9	C26H28O16	Quercetin-3-O-sambubioside	Flavonoids	Flavonols	23835	29147	16903	82178	87961	73021	62431	65714	62880	108980	105020	90902	69422	88080	107440	154520	135090	153080
Lmyn001269	9	C27H30O16	Kaempferol-3-O-sophoroside	Flavonoids	Flavonoid	9	9	9	3715.1	2824	1575.3	3021.6	2283.1	2106.6	6794.6	7245.6	6521.6	3862.5	6338.7	5645.6	3358.6	5220.2	7439.8
Cmhn000855	5	C27H22O19	Valoneoyl-D-glucose	Tannins	Tannin	1274600	1099200	1370700	6014200	6046400	6571100	1006000	1024200	988570	5169000	5477400	4876800	1331200	1367200	1434100	5496700	5335100	5253200
Wmhn005946	9	C31H26O16	1,8,9,10-Tetrahydroxy-6H-naphtho[1,2-b]benzo[d]pyran-6-one-12-O-[6'-O-(3'',5'''-dihydryoxy-4''-methoxybenzoyl)] glucoside	Quinones	Quinones	13612	15397	17052	32971	31763	33940	37001	37762	37253	52466	60070	51980	25407	25915	25203	55533	52022	54802
mws1593	9	C24H42O21	D-Maltotetraose	Others	Saccharides and Alcohols	1435.5	1396.2	1580	9586.4	11971	12426	3674	1964.6	3921.8	31925	37936	34381	6342.2	4828.5	3707.9	21640	19521	16121
pme2651	3	C21H28N7O17P3	NADP (Nicotinamide adenine dinucleotide phosphate)	Nucleotides and derivatives	Nucleotides and derivatives	68872	77206	87628	38831	30659	25242	108380	82101	99401	23174	18883	24454	113650	119420	116090	29554	36595	35363
pmb2947	5	C45H38O18	Catechin-catechin-catechin	Flavonoids	Flavanols	14338	12358	6910.5	21351	23588	20138	11812	8610	10950	31138	29045	25956	1733	12094	16087	6298.2	13264	26838
pmp000100	5	C45H38O18	Arecatannin B1	Tannins	Tannin	194200	167750	176250	375770	382390	439850	114020	148610	111270	386880	368580	347640	166310	180770	181950	199060	190350	238700
pmp000101	5	C45H38O18	Arecatannin C1	Tannins	Tannin	77562	54308	51963	122550	75817	130080	35523	33047	62614	96788	98465	92249	51002	42874	61264	52996	60279	55567
pmp000102	5	C60H50O24	Arecatannin A1	Tannins	Tannin	17739	18144	13323	34025	45211	55983	14446	16004	14300	43298	44929	33647	20066	24019	19943	37138	36869	39191
pmp000103	5	C60H50O24	Arecatannin A2	Tannins	Tannin	38777	36454	34346	84018	85393	82029	25696	30486	27256	69858	69334	73636	39584	50104	41393	45721	38843	41472

## Sheet: TableS7
Table S7 Differential metabolites and genes in the flavonoid metabolism pathway.
Phenolic acids	Index	Compounds	SHWR1-1	SHWR1-2	SHWR1-3	SJWR1-1	SJWR1-2	SJWR1-3	HGWR1-1	HGWR1-2	HGWR1-3	SHWR2-1	SHWR2-2	SHWR2-3	SJWR2-1	SJWR2-2	SJWR2-3	HGWR2-1	HGWR2-2	HGWR2-3
	mws2213	Cinnamic acid	8594.1	8930.4	9080.7	14159	11520	12788	9917.9	11319	11177	16897	20462	18012	27045	22069	23088	27805	25309	24467
	mws0182	p-Hydroxyphenyl acetic acid	5123.6	2705.5	2174	6545	2166	3000.5	12472	12997	14740	12493	2721.5	5438.5	21298	12551	13010	15726	17268	20157
	Hmbn002645	3,4-Dihydroxyacetophenone	552.9	413.57	686.73	1102.6	826.73	686.56	9	9	9	11564	10885	10196	11560	8538.3	10096	12954	10729	9385.3
	Hmbp001276	Gallacetophenone	568480	519090	507650	367820	341300	417020	263450	264140	340470	791150	1164000	1196500	2675700	2470000	2786800	1783200	1705100	1456100
	mws0093	Coniferyl alcohol	45103	31116	46279	46382	57789	58500	43084	45696	49416	11600	16506	17670	9151.2	10947	10340	14063	8504.5	8456
	pme3443	Sinapinaldehyde	13280	8538.4	12058	18610	17397	12971	35727	33730	31521	17620	26865	20550	30983	27582	38849	26310	27060	27018
	Lmhn003240	Benzoylmalic acid	502860	480890	560610	1018300	992960	910110	1566800	1416200	1442800	92942	75452	87136	64527	68418	116840	278810	262640	343600
	Lmhn003373	p-Hydroxybenzoylmalic acid	26946	29939	28806	27588	36870	24140	48620	57056	51046	6048	8114.1	8430.8	5405.2	4801.8	3395.5	6027	15692	10856
	mws1521	Salicin	16385	15148	15568	14651	11078	14201	20535	24501	19616	1536.1	3076	1809	6190.4	1861.7	7046.6	8956.9	9659.9	9280.5
	Zmhn001926	1-O-Salicyl-D-glucose	18627	28157	17993	338200	374630	261730	324550	397110	320880	95276	105850	113090	572020	683770	559050	668570	733860	765220
	mws2367	Salidroside	6151.3	4155	5541.8	16341	6080.8	10004	17285	13437	13281	10839	4447.3	3031.9	49000	44547	47754	61477	50579	57836
	pmn001367	Protocatechuic acid-4-O-glucoside*	47897	43701	69521	194650	225060	217800	409100	342810	435300	281670	288600	339920	690900	703070	807820	754360	677600	757980
	pmb2871	1-O-Gentisoyl-D-glucoside*	22109	27763	29650	38633	33352	20768	114340	109410	110750	526780	442520	407860	518980	537960	478140	398670	313090	410920
	Lmhn002140	Feruloyltartaric acid (Fertaric acid)	26877	36009	14509	21403	51690	29201	75419	72438	71718	13794	16535	14483	21989	6292.9	11729	26609	14009	22537
	Zmhn001883	Vanillic acid-4-O-glucoside	40582	45669	38612	36386	37100	34848	45182	43338	33669	34747	34976	36234	114210	95754	130160	78933	85453	81587
	Lmmn003663	5-Glucosyloxy-2-Hydroxybenzoic acid methyl ester	101970	131150	117140	109040	135060	99115	119860	104720	129350	326280	265940	320290	397220	377680	422440	302880	328970	371440
	Lmmn001294	Koaburaside	28276	26259	37239	223810	200280	201950	29408	33590	37087	410900	366430	351590	82482	92296	87700	315330	312720	341450
	mws0178	Chlorogenic acid (3-O-Caffeoylquinic acid)*	1271400	1377400	1348500	2490700	2853300	2602800	3076500	3767700	3235400	802340	959910	990360	1565900	1081800	1421500	1471700	1397900	1450500
	pme0085	Rosmarinic acid	51435	53097	27454	35010	31247	52130	47310	51554	57222	81792	84081	127880	156850	123710	138220	143830	159010	178840
	pmb3107	Glucosyringic Acid	24384	27169	30691	17570	13713	19816	80524	81763	72218	87259	77766	93797	184000	130850	163070	201080	180270	181080
	HJN003	1-O-Sinapoyl-D-glucose	6514	5960.5	11374	3817.1	6411.2	877.26	15661	16662	8728.8	21844	21524	21085	22345	11778	23107	33182	23146	17998
	mws1714	Chicoric Acid	63771	72366	21668	31339	15097	37251	48846	58387	22808	15323	25974	28441	41284	64063	56970	68550	59203	48600
flavonoid	pme3475	Butin	126660	118200	123260	78462	86940	80243	167420	155510	165340	246780	277960	250010	335180	301640	355520	279810	266590	279230
	pme0376	Naringenin (5,7,4'-Trihydroxyflavanone)*	76682	72571	86209	53701	65116	61075	131570	135910	141380	189000	179610	186420	277990	263190	262120	244120	244860	243090
	mws1033	Homoeriodictyol	17502	18114	18007	3667.3	5779.5	3281.4	11819	14511	17488	30473	36043	33483	31020	27367	25563	52533	43868	40402
	Cmsp004086	Dihydrokaempferide	178830	70509	90978	260860	676030	301120	276000	491370	175090	251970	133980	195420	703520	302640	550740	472510	583320	697640
	mws0463	Hesperetin	6493.1	7426.1	6848.1	1424.4	916.64	1416.1	6469.6	7035.5	6248.1	12664	12068	10685	10760	11761	11559	18968	16702	18175
	Lmyp005841	Chrysin-7-O-glucoside	33925	36347	36898	22830	26347	22858	32986	29675	33818	89539	88353	87536	97774	93016	90670	69209	61340	59134
	pmb3006	Apigenin-7-O-glucoside(Cosmosiin)	3086	4904	6192	6133.5	4296.2	4913	1769.7	11743	6739.5	12360	20417	18542	37626	19758	21014	12351	13040	15031
	HJN090	Butin-7-O-glucoside	708830	612750	647590	321600	315100	270040	477900	449760	465140	2357400	2572200	2477900	3778600	3772100	3711700	1202800	1030400	1300600
	mws1179	Naringenin-7-O-glucoside (Prunin)	783810	763330	682950	346850	398140	459240	577560	638150	536280	1076500	1212700	1119600	1363200	1278900	1262500	720440	654890	857400
	HJN087	Naringenin-4'-O-glucoside*	881290	788480	811450	387490	361810	319750	555020	556760	516960	3449500	3294100	3190300	4721800	5100500	4654700	1378700	1207000	1572800
	HJN055	Dihydrocharcone-4'-O-glucoside	3568400	3382900	3393700	7647200	8281300	7793900	5512900	6640300	5471500	11107000	10077000	9400600	9859200	13081000	7756400	10906000	13636000	13074000
	mws2118	Phloretin-2'-O-glucoside (Phlorizin)	1652400	1560300	1825500	3908000	4142100	4137500	3053300	3664100	3050400	4978100	4577200	4886000	5661500	4949200	5823300	5080000	6840300	7634500
	mws0913	Kaempferol-3-O-galactoside (Trifolin)	62630	61955	53490	82128	109130	73894	99945	102150	106930	132190	158370	144650	189940	186350	161460	190100	131580	115510
	mws0089	Kaempferol-7-O-glucoside*	59129	55484	53721	102240	96791	105010	110340	109240	104750	151740	148210	156830	132560	163100	167700	153560	151770	156420
	mws2209	Kaempferol-3-O-glucoside (Astragalin)*	348570	264050	380700	481490	550880	451070	587850	550140	536280	750620	736280	594440	721420	799290	766120	480020	440360	562640
	Lmlp003531	Luteolin-3'-O-glucoside	56488	73750	52194	121570	68707	141050	130470	62758	77047	255110	337060	301530	198140	221310	227580	163620	139530	179690
	pme2459	Luteolin-7-O-glucoside (Cynaroside)	131280	138780	122740	347900	283670	231110	287540	407040	314080	241810	265100	246380	549980	584710	376810	425720	358950	448920
	Hmpp003270	Luteolin-4'-O-glucoside	50513	76199	41574	88345	100780	87894	85236	52241	98875	237300	285430	266860	228970	223340	217110	102800	160140	161080
	Lmtn002796	Aromadendrin-7-O-glucoside	16168	12242	21203	21856	8516.2	11141	17617	17010	13806	59056	21101	29734	53642	57184	45811	38962	32038	50599
	mws0057	Eriodictyol-7-O-glucoside	9	9	9	9	9	9	9	9	9	20725	16647	16850	51285	62095	39225	13246	18625	17169
	pmn001416	Catechin-(7,8-bc)-4α-(3,4-dihydroxyphenyl)-dihydro-2-(3H)-one	878110	803820	850110	1891800	2713900	2105000	3660700	4268400	4534100	2074500	2324700	1820400	7146400	7798500	7418200	6514300	6319000	5646900
	pmn001415	Catechin-(7,8-bc)-4β-(3,4-dihydroxyphenyl)-dihydro-2-(3H)-one	893770	831260	783290	2076200	2541300	1971800	3456400	3472500	4490400	2041200	2368100	1957800	6839200	7899700	6640000	6753200	6078100	6306300
	mws0034	Epigallocatechin-3-gallate	100060	91539	95694	90458	90280	81695	56259	162700	129620	24580	28154	28886	55329	43184	55890	30070	31949	31328
	pmp000579	Diosmetin-7-O-galactoside*	189610	145170	196210	158560	199420	182120	355030	309130	360850	563500	593910	567360	686130	466320	574750	743850	801190	711460
	Lmjp003655	6-C-MethylKaempferol-3-glucoside	107040	150910	152890	163860	180690	197220	315200	302620	319960	545750	562620	521540	626620	531700	495010	863970	813190	801860
	Hmgp002189	Hispidulin-7-O-Glucoside*	163840	121500	172260	170360	187130	172920	279680	319670	318490	473230	550990	558730	639300	493010	592790	892470	788080	870080
	mws0056	Myricetin-3-O-rhamnoside (Myricitrin)	109400	68976	109060	115040	129500	144260	35016	55940	21132	228250	186120	219360	183550	201930	178190	43402	43471	63088
	Hmln002321	Quercetin-3-O-(6''-malonyl)glucoside	9	9	9	9	9	9	4314.6	4650.7	3549.7	25200	15732	28858	10617	18587	15194	22296	23880	24389
	Lmmp003672	8,8'-Methylenebiscatechin	12526	9695.9	12513	14775	13493	17154	61724	57250	46518	67605	66584	71033	70101	72621	68836	94158	94655	104710
	Lmjp002596	Quercetin-3-O-sambubioside	23835	29147	16903	62431	65714	62880	69422	88080	107440	82178	87961	73021	108980	105020	90902	154520	135090	153080
	Lmyn001269	Kaempferol-3-O-sophoroside	9	9	9	3021.6	2283.1	2106.6	3862.5	6338.7	5645.6	3715.1	2824	1575.3	6794.6	7245.6	6521.6	3358.6	5220.2	7439.8
	pmb2947	Catechin-catechin-catechin	14338	12358	6910.5	11812	8610	10950	1733	12094	16087	21351	23588	20138	31138	29045	25956	6298.2	13264	26838

## Sheet: TableS8
Table S8 Differential metabolites and genes in the flavonoid metabolism pathway.
	ID	gene name	chromosomal location	SJWR1-1	SJWR1-2	SJWR1-3	SJWR2-1	SJWR2-2	SJWR2-3	HGWR1-1	HGWR1-2	HGWR1-3	HGWR2-1	HGWR2-2	HGWR2-3	SHWR1-1	SHWR1-2	SHWR1-3	SHWR2-1	SHWR2-2	SHWR2-3
4CL	gene-LOC108993196	4CL1	Chr15	1.39	1.08	0.97	11.99	10.51	11.88	3.34	3.48	3.8	2.84	3.97	3.39	100	119.17	108.77	12.87	10.41	9.17
	gene-LOC108996947	4CL2	Chr14	2.55	2.15	2.71	46.3	47.55	46.65	4.3	4.68	4.12	5.2	8.51	7.65	5.24	5.58	7.69	19.21	9.41	15.48
	gene-LOC109002391	4CL3	Chr5	10.44	11.03	10.89	54.96	50.82	52.68	15.7	16.42	12.05	15.23	17.66	19.47	24.08	22.45	20.53	17.84	17.27	17.26
	gene-LOC108996955	4CL4	Chr14	2.57	2.59	2.34	0.15	0.02	0.12	21.32	23.18	15.19	0.44	0.31	0.86	68.02	63.03	49.19	0.88	0.52	0.57
CHS	gene-LOC108981066	CHS1	Chr6	0.78	0.62	0.87	1.81	1.39	2.03	1.6	1.39	1.21	24.14	22.69	21.18	0.04	0	0.07	0	0	0
	gene-LOC108988452	CHS2	Chr7	34.17	34.1	34.61	102.32	103.19	100.3	124.66	131.51	75.9	95.32	94.13	81.35	223.33	205.15	201.57	121.52	119.95	116.27
	gene-LOC108992049	CHS3	Chr11	0.55	0.54	0.63	1.8	1.83	2.42	2.34	1.62	1.12	1.4	1.25	0.91	1.64	1.03	0.79	0.23	0.68	0.27
	gene-LOC108995889	CHS4	Chr12	69.8	68.54	67.25	125.56	127.43	128.54	76.75	87.54	51.83	104.24	116.71	102.49	200.76	193.42	184.33	226.84	202.13	209.77
	gene-LOC109001281	CHS5	Chr1	26.53	24.8	27.06	361.5	363.94	352.28	42.68	40.04	36.82	49.74	60	56.96	99.23	104.85	111.73	59.48	43.01	52.5
	gene-LOC109006566	CHS6	Chr16	0.88	1	0.78	0.25	0.32	0.13	1.11	1.64	0.98	0.18	0.09	0.06	0.41	0.64	0.94	0.2	0.13	0.44
	gene-LOC109014073	CHS7	Chr15	0.62	0.77	0.48	0	0	0	0.24	0.8	0.15	0	0	0	0.04	0.04	0	0	0	0
	gene-LOC109014699	CHS8	Chr14	1.56	1.76	1.8	0.53	0.39	0.61	1.63	2.18	2.37	0.57	0.51	0.7	1.39	0.89	1.17	0.53	0.58	0.62
CHI	gene-LOC108979735	CHI1	Chr13	10.64	10.85	11.2	23.97	23.95	24.97	13.79	13.46	14.64	12.68	17.37	20.28	16.47	18.71	18.09	30.39	25.76	27.56
	gene-LOC108996546	CHI2	Chr7	4.27	5.54	5.19	41.41	36.85	42.25	18.4	19.61	12.25	20.06	20.33	21.59	33.57	31.31	34.12	16.76	19.21	19.29
	gene-LOC109018436	CHI3	Chr3	9.33	8.54	7.83	21.05	20.87	21.32	11.5	11.65	10.66	11.24	16	14.45	5.98	5.66	5.69	10	10.55	9.27
DFR	gene-LOC108992005	DFR	Chr9	1.41	1.02	1.38	0.48	0.15	0.46	0.05	0.32	0.09	0.05	0.14	0.4	0.64	0.76	1.16	0.11	0.5	0.48
ANS	gene-LOC108994850	ANS	Chr3	0.29	0.3	0.55	21.14	20.4	19.33	0.31	0.65	0.46	8.49	6.73	4.59	1.51	1.95	2.72	3.39	2.57	3.66
UTGS	gene-LOC109010135	UTGS1	Chr9	22.21	21.27	20.81	6.15	6.15	7.56	10.69	10.99	10.9	6.6	3.82	5.55	5.54	6.59	4.87	10.94	7.9	10.73
	gene-LOC109022180	UTGS2	Chr9	1.15	0.9	1.28	0.14	0.17	0.07	0.65	0.91	0.56	0.03	0.42	0.06	0.35	0.4	0.55	0.04	0.04	0.21
F’3H	gene-LOC108982908	F’3H	Chr2	121.65	127.65	126.38	275.11	288.75	273.78	119.71	119.08	110.11	129.59	115.21	111.54	265.05	279.6	288.34	124.73	131.93	165.79
LAR	gene-LOC108994581	LAR	Chr15	1.23	1.62	1.65	7.28	6.75	6.22	4.25	3.83	2.43	0.89	1.24	0.87	16.03	16.51	17.55	2.21	2.38	2.34

## Sheet: TablsS9
Table S9 Differential metabolites and genes in the Phenolic metabolism pathway.
Gene family	gene id	gene name	chromosomal location	SJWR1-1	SJWR1-2	SJWR1-3	HGWR1-1	HGWR1-2	HGWR1-3	SHWR1-1	SHWR1-2	SHWR1-3	SJWR2-1	SJWR2-2	SJWR2-3	HGWR2-1	HGWR2-2	HGWR2-3	SHWR2-1	SHWR2-2	SHWR2-3
C4H	gene-LOC108997102	C4H1	Chr7	4.9	4.43	4.28	5.24	6.55	4.92	9.62	10.26	10.95	24.53	23.9	23.44	2.42	2.94	3.05	5.78	3.45	4.7
	gene-LOC109008959	C4H2	Chr12	12.94	12.2	12.91	19.34	21.01	14.49	63	62.06	53.2	51.52	51.69	49.3	15.26	17.29	16.79	27.48	20.26	25.67
	gene-LOC109009407	C4H3	Chr10	0.51	0.4	0.32	1.05	0.98	1.12	0.67	0.65	0.54	3.27	4.51	3.54	2.82	4.69	5.34	1.19	0.95	1.31
	gene-LOC118349603	C4H4	Chr10	0.33	0.45	0.24	0.11	0.24	0.05	0.02	0.14	0.2	0.79	1.1	0.88	0.63	1.75	1.56	0.92	0.52	0.52
	gene-LOC108995854	C4H5	Chr10	4.66	4.52	4.44	13.23	11.43	13.25	3.21	3.25	2.47	1.4	1.48	1.35	0.85	1.86	1.81	0.63	0.21	0.37
	gene-LOC109021248	C4H6	Chr3	25.27	24.83	26.82	21.5	22.54	24.91	31.96	32.4	22.74	3.48	3.21	3.01	9.21	16.3	22.62	21.34	25.05	25.83
PAL	gene-LOC108993196	PAL1	Chr15	1.39	1.08	0.97	3.34	3.48	3.8	100	119.17	108.77	11.99	10.51	11.88	2.84	3.97	3.39	12.87	10.41	9.17
	gene-LOC108996947	PAL2	Chr14	2.55	2.15	2.71	4.3	4.68	4.12	5.24	5.58	7.69	46.3	47.55	46.65	5.2	8.51	7.65	19.21	9.41	15.48
	gene-LOC109002391	PAL3	Chr5	10.44	11.03	10.89	15.7	16.42	12.05	24.08	22.45	20.53	54.96	50.82	52.68	15.23	17.66	19.47	17.84	17.27	17.26
	gene-LOC108996955	PAL4	Chr14	2.57	2.59	2.34	21.32	23.18	15.19	68.02	63.03	49.19	0.15	0.02	0.12	0.44	0.31	0.86	0.88	0.52	0.57
COMT	gene-LOC108981438	COMT1	Chr9	0	0.03	0.03	0	0	0.06	0	0	0	2.1	1.02	2.04	0.11	0.33	0.24	0.06	0.03	0.06
	gene-LOC108984894	COMT2	Chr16	0	0	0	0	0	0	0	0	0	45.31	43.38	45.11	0.95	1.57	1.21	6.39	3.03	5.01
	gene-LOC108988282	COMT3	Chr7	2.33	2.38	1.77	0	0.04	0	2.76	1.9	2.41	2.79	3.38	2.96	0.1	0	0.1	3.78	3.21	2.44
	gene-LOC108996985	COMT4	Chr13	6.61	5.46	5.25	4.54	4.43	4.42	2.17	1.59	1.23	37.74	40.71	39.27	26.69	23.47	19.48	13.49	13.69	14.82
	gene-LOC109001928	COMT5	Chr9	0	0.03	0	0	0.03	0	0	0	0	1.35	0.35	0.61	0.08	0.14	0	0	0	0
	gene-LOC109007527	COMT6	Chr16	59.62	61.64	59.63	183.08	163	169.26	45.37	48.2	45.64	87.45	91.04	90.05	30.68	38.6	35.78	26.48	21.73	23.25
	gene-LOC109019627	COMT7	Chr7	6.37	5.71	5.26	11.19	12.82	12.07	3.18	3.62	2.8	10.29	9.39	8.15	2.84	4.41	4.29	14.11	7.6	9.77
	gene-LOC118343751	COMT8	Chr9	0.04	0.03	0	0.1	0.18	0.09	0.13	0.1	0	0.32	0.63	0.62	0.03	0	0	0.04	0	0.07
	gene-LOC108984504	COMT9	Chr7	0.07	0.1	0.32	0.27	0.29	0.47	0.16	0.16	0.43	0	0	0	0	0	0	0.04	0	0.1
	gene-LOC108997950	COMT10	Chr7	0.71	0.49	0.53	2.3	1.64	1.99	0.42	0.1	0.21	0	0	0	0	0	0	0	0	0
	gene-LOC109013104	COMT11	Chr3	1.56	1.48	1.47	2.29	2.22	1.75	1.3	1.73	1.51	0.29	0.03	0.07	0.28	0.3	0.56	0	0.13	0.06
	gene-LOC109016296	COMT12	Chr3	2.1	2.51	2.02	0	0	0	0	0	0	0	0	0	0	0	0	0	0	0
F5H	gene-LOC108992054	F5H1	Chr11	0.05	0.05	0.05	0.36	0.4	0.51	0.12	0.14	0	2.16	2.29	3.16	1.17	1.26	1.34	1.35	0.92	2.07
	gene-LOC109010690	F5H2	Chr8	0.36	0.29	0.24	0.32	0.58	0.38	0.07	0.49	0.46	2.87	4.22	3.13	1.63	2.16	1.07	1.48	1.29	1.91
4CL	gene-LOC108980442	4CL1	Chr5	12.83	13.3	14.23	9.26	10.62	9.81	7.01	6.08	5.64	27.61	27.93	28.97	12.99	15.36	17.04	18.8	19.74	19.24
	gene-LOC108988342	4CL2	Chr13	4.04	4.11	5.55	4.6	5.17	3.06	29.07	26.38	22.34	9.42	9.22	8.17	2.51	3.25	3.23	6.16	4.97	5.51
	gene-LOC108998277	4CL3	Chr12	1.6	1.49	2.05	3.46	2.96	2.73	1.23	1.45	0.8	36.06	35.25	33.06	2.58	3.64	3.84	5.4	3.51	3.83
	gene-LOC108998878	4CL4	Chr11	2.72	3.49	2.76	0.05	0	0.02	1.58	1.74	2.53	25.37	23.25	24.74	0.67	0.79	0.73	0.81	1.06	1.49
	gene-LOC108998879	4CL5	Chr11	7.93	6.95	8.52	3.91	4.16	2.6	6.88	9.88	9.61	99.73	96.91	102.22	7.97	11.89	12.01	7.62	5.31	9.32
	gene-LOC108982339	4CL6	Chr4	20.78	22.84	20.57	38.01	33.85	39.03	21.68	22.41	21.83	4.24	4.98	3.79	7.04	6.83	6.41	5.9	4.3	5.31
HCT	gene-LOC108979504	HCT1	Chr8	0	0	0.03	0	0	0	0	0	0	0.06	0.17	0.06	0.79	1.04	0.57	1.04	1.54	2.12
	gene-LOC108979963	HCT2	Chr8	0	0	0	0	0	0	0.09	0.06	0.09	2.24	2.28	1.89	0	0	0	0.03	0	0
	gene-LOC108980457	HCT3	Chr11	0.06	0	0.06	0.06	0	0	0.25	0.03	0.22	0.22	0.33	0.17	0.05	0	0.12	0.56	0.53	0.3
	gene-LOC108982375	HCT4	Chr8	0.4	0.25	0.27	0.18	0.27	0.4	0.28	0.17	0.15	0.67	0.38	0.52	0.77	1.19	0.77	0.81	0.51	0.69
	gene-LOC108985317	HCT5	Chr13	0	0	0	0	0	0	0	0	0	0.91	0.82	1	0	0	0	0	0	0
	gene-LOC108985633	HCT6	Chr7	0	0	0	0.06	0	0	0	0.03	0	0.06	0.31	0.07	0.03	0	0	0	0.03	0
	gene-LOC108994055	HCT7	Chr2	3.9	3.17	3.15	2.97	3.22	2.7	2.06	1.77	3.12	17.5	18.5	18.67	2.57	2.32	1.95	2.02	1.39	1.5
	gene-LOC109002912	HCT8	Chr11	0	0	0.03	0	0.03	0	0.12	0	0	0.33	0.06	0.06	0.15	0	0.03	0	0.06	0.03
	gene-LOC109003910	HCT9	Chr8	0	0	0	0	0	0	0.03	0	0	0.06	0.06	0.3	0	0	0	0	0	0
	gene-LOC109004111	HCT10	Chr10	0	0	0	0	0	0	0	0	0	0.03	0.21	0.15	0	0	0	0	0	0
	gene-LOC109005487	HCT11	Chr11	0.1	0.07	0.29	0.23	0.48	0.37	0.98	1.5	1.9	1.04	1.21	1.49	2.73	4.27	4.2	1.03	0.42	0.9
	gene-LOC109008444	HCT12	Chr7	0	0	0	0	0	0	0	0.08	0	0.18	0.08	0.06	0	0	0	0	0	0.11
	gene-LOC109009540	HCT13	Chr11	0	0	0	0	0	0	0	0	0	0.16	0.03	0.24	0.06	0.15	0	0	0	0
	gene-LOC109010986	HCT14	Chr12	5.65	5.35	5.56	9.72	9.55	8.61	7.28	11.13	10.66	51.73	54.95	51.11	5.33	8.06	7.23	8.46	5.98	6.87
	gene-LOC118344333	HCT15	Chr13	0.09	0	0.03	0	0	0	0.05	0.27	0.11	0.95	0.82	1.2	0.05	0.1	0	0	0.03	0
	gene-LOC108979956	HCT16	Chr13	0.62	0.43	0.6	0.33	0.28	0.33	1.77	2.25	1.07	0.14	0.03	0.18	0.22	0.35	0.11	0.69	0.8	0.63
	gene-LOC108988418	HCT17	Chr4	7.19	4.96	5.7	5.88	5.52	5.62	2.49	2.17	2.57	0.05	0	0	0.11	0.1	0.08	0	0.06	0.11
	gene-LOC108988430	HCT18	Chr4	58.42	57.28	59.6	52.22	45.86	56.11	110.93	103.56	105.84	0	0	0	0.1	0.25	0.06	0	0.03	0
	gene-LOC108999688	HCT19	Chr4	0.58	0.43	0.66	0.21	0.1	0.13	0.2	0.62	1.15	0	0	0	0	0	0	0	0	0
C3’H	gene-LOC109008126	C3’H1	Chr3	7.77	8.65	8	4.42	4.17	3.91	1.75	1.3	1.43	127.26	135.08	129.5	34.36	42.73	41.76	42.31	30.86	33.63
	gene-LOC109008127	C3’H2	Chr3	0.5	0.29	0.51	0.39	0.7	0.68	1.98	1.29	1.05	0.66	0.79	0.46	0.17	0.09	0.16	0.03	0.15	0.2
CCoAOMT	gene-LOC108988942	CCoAOMT1	Chr13	20.15	18.68	21.28	15.81	21.22	16.78	11.63	14.23	12.94	102.58	99.55	102.29	28.62	36.42	35.71	68.88	50.09	57.12
	gene-LOC108989769	CCoAOMT2	Chr10	0.23	0.74	0.57	1.41	1.24	1.12	1.71	1.66	1.65	3.11	2.15	1.92	13.65	8.27	4.77	5.78	6.19	3.68
	gene-LOC108989770	CCoAOMT3	Chr10	1.99	2.59	3.17	11.41	12.39	12.56	10.3	9.19	11.36	5.81	7.16	5.23	10.36	11.97	9.62	10.87	10.04	11.36
	gene-LOC108999180	CCoAOMT4	Chr16	7.47	6.5	7.43	7.06	8.8	6.13	5.64	5.93	5.83	400.42	415.71	437.44	12.46	20.69	19.06	34.34	17.25	25.98
CCR	gene-LOC108992817	CCR1	Chr1	1.92	2.51	1.71	1.61	1.68	2.36	2.85	1.93	1.79	8.2	8.3	8.23	6.74	6.54	6.84	6.93	6.85	7.13
	gene-LOC109004593	CCR2	Chr16	4.72	3.75	4.61	5.54	5.83	5.39	5.06	8.45	7.27	64.58	64.52	64.44	64.88	70.04	64.84	110.94	106.17	101.7
	gene-LOC109005315	CCR3	Chr5	49.18	49.84	51.67	19.24	20.32	15.44	21.5	21.96	21.93	101.67	96.18	103.96	19.3	21.57	20.02	48.68	47.75	47.5
	gene-LOC109005322	CCR4	Chr5	70.76	70.45	68.98	138.43	126.92	125.96	100.35	102.35	96.12	134.05	172.53	169.22	163.93	191.32	185.94	383.65	351.41	377.75
	gene-LOC109010062	CCR5	Chr7	29.15	32.1	31.83	53.66	60.97	48.14	19.55	18.34	18.64	82.57	87.49	89.31	106.76	146.91	133.67	71.03	64.63	63.92
	gene-LOC109010995	CCR6	Chr12	0.23	0.27	0.23	0.06	0.03	0.09	0.06	0	0	0.71	0.6	1.23	0.03	0.17	0.03	0.26	0.52	0.69
	gene-LOC108983622	CCR7	Chr5	0.31	0.35	0.74	0.04	0	0.02	0.12	0.09	0	0.1	0	0.02	0	0	0	0	0	0
	gene-LOC108986327	CCR8	Chr7	11.92	13.39	12.59	9.29	11.07	9.51	10.2	10.76	11.01	0.17	0.19	0.18	4.16	2.08	1.34	2.14	2.24	2.41
	gene-LOC108988341	CCR9	Chr5	2.23	2.08	1.89	2.51	3	2.4	0.57	0.46	0.82	0.19	0.41	0.23	0.27	0.56	0.43	0.27	0.23	0.28
	gene-LOC109001333	CCR10	Chr1	0.97	1.58	1.79	1.45	1.62	1.04	3.18	3.83	4.12	0.1	0	0.1	0.03	0.06	0.09	0.35	0.36	0.32
	gene-LOC109019504	CCR11	Chr14	0.94	1.1	1.35	0.34	1.2	0.59	0.92	1.18	1.02	0.29	0	0.23	0.18	0.03	0.03	0.32	0.41	0.04
	gene-LOC109021090	CCR12	Chr11	0.97	1.42	1.16	2.22	2.93	2.1	0.36	0.31	0.59	0.12	0.12	0.08	0	0.07	0.36	0	0	0
F6H	gene-LOC109000614	F6H1	Chr14	10.98	12.24	10.49	8.63	9.36	6.58	8.42	7.02	7.21	56.65	55.14	54.4	25.09	25.42	22.25	18.05	19.94	16.61
	gene-LOC108988663	F6H2	Chr05	0.32	0.2	0.5	5.88	5.82	6.29	3.97	4.49	4.23	0	0	0	0.06	0.06	0	0	0	0
TOGT1	gene-LOC108980936	TOGT1-1	Chr2	76.34	77.33	75.9	69.7	63.27	61.89	149.5	186.57	191.45	368.71	377.92	360.72	360.14	385.55	387.29	247.13	256.48	283.39
	gene-LOC108984230	TOGT1-2	Chr15	0	0	0	0	0	0.13	0	0.03	0	20.76	21.13	22.16	5.06	5.65	5.21	3.03	4.08	2.63
	gene-LOC108984231	TOGT1-3	Chr15	0	0	0	0	0	0	0.03	0	0.05	58.55	58.74	63.33	10.86	11.34	12.08	7.01	8.52	8.39
	gene-LOC108988868	TOGT1-4	Chr13	0.36	0.18	0.34	0.46	0.23	0.62	2.23	2.03	1.93	2.27	2.36	1.92	2.21	1.79	0.81	0.56	0.67	0.65
	gene-LOC108988869	TOGT1-5	Chr13	0.05	0.03	0.08	0.08	0.11	0.05	0.08	0	0	1.54	2.59	2.73	2.6	2.18	1.51	0.8	0.65	0.86
	gene-LOC108992240	TOGT1-6	Chr11	0.21	0.12	0.21	0.08	0	0	0.17	0.24	0.49	6.9	8.02	8.47	2.37	1.77	2.66	2.29	2.8	2.77
	gene-LOC108993480	TOGT1-7	Chr6	4.14	3.51	4.75	5.59	5.44	5.63	1.79	1.65	2.19	89.73	90.82	82.23	57.28	56.21	61.03	29.32	22.33	28.11
	gene-LOC108993488	TOGT1-8	Chr6	31.34	32.61	29.03	30.36	26.94	29.7	19.22	22.83	19.27	449.29	452.01	462.08	316.61	307.35	305.16	171.95	141.38	147.28
	gene-LOC108997238	TOGT1-9	Chr6	3.2	2.64	2.88	3.93	3.29	4.59	2.27	3.26	2.95	11.48	12.23	12.12	3.43	3.8	4.53	0.69	1.03	1.52
	gene-LOC108999143	TOGT1-10	Chr16	3.54	2.25	2.9	4.33	3.72	3.36	2.5	1.68	1.87	29.94	32.19	32.28	16.46	16.19	17.36	21.52	20	22.99
	gene-LOC108999144	TOGT1-11	Chr16	21.64	20.68	20.98	13.23	11.92	14.21	12.38	11.42	12.18	44.97	41.14	42.42	13.59	16.44	17.65	24.65	17.17	20.79
	gene-LOC109008265	TOGT1-12	Chr13	15.87	14.9	15.02	26.08	27.71	25.48	27.84	30.07	29.8	24.27	26.39	23.35	6.94	5.76	7.69	8.26	8.92	8.77
	gene-LOC108993481	TOGT1-13	Chr06	18.28	17.04	14.04	13.05	12.38	11.58	12.48	12.66	12.32	2.54	2.13	1.94	5.76	4.73	5.37	2.34	3.2	3.3
CAD	gene-LOC108984582	CAD1	Chr11	4.65	4.46	4.57	3.36	3.47	4.16	5.43	5.9	4.75	18.82	19.69	21.83	12.25	12.23	12.79	3.04	2.74	3.79
	gene-LOC108986809	CAD2	Chr8	8.12	6.47	6.95	4.9	4.08	5.63	5.09	6.91	5.4	171.35	178.34	173.86	33.44	23.06	19.78	10.66	11.1	12.72
	gene-LOC108986824	CAD3	Chr8	8.88	11.19	10.07	10.62	12.74	11.31	18.15	25.74	20.81	123.29	124.58	131.99	48.59	45.08	34.99	37.06	33.73	35.42
	gene-LOC108993676	CAD4	Chr8	0.61	0.15	0.45	2.62	3.44	2.74	0.15	0.74	0.64	0.71	1.41	0.32	1.42	0.61	0.55	0	0	0
	gene-LOC108994227	CAD5	Chr10	3.47	3.02	3.71	2.62	3.49	2.58	2.66	3.73	3.82	13.3	15.09	17.98	10.07	8.7	9.82	3.68	2.38	2.25
	gene-LOC108999669	CAD6	Chr8	0.35	0.16	0.7	0.13	0.25	0.34	0.71	0.44	0.68	3.86	4.41	5.11	1.39	1.03	1.33	1.15	0.69	0.64
	gene-LOC109003642	CAD7	Chr8	0	0	0	0.03	0	0	0	0	0	0	0.16	0.1	0	0.09	0	0	0	0
	gene-LOC109003644	CAD8	Chr8	2.44	2.6	1.82	2.76	2.56	2.45	3.46	4.76	4.7	27.16	26.12	30.06	10.61	9.43	8.49	7.98	8.48	5.55
	gene-LOC118349266	CAD9	Chr8	0.17	0.03	0.03	0	0	0.06	0.41	1.33	1.8	1.67	3.29	2.8	0.82	0.45	0.9	1.13	1.23	0.32
	gene-LOC108980265	CAD10	Chr3	0	0	0	0	0	0	0.05	0.05	0	45.56	46.59	45.86	1.61	4.9	4.97	6.36	3.69	2.93
	gene-LOC108980267	CAD11	Chr3	0.11	0.03	0.2	0.27	0.48	0.45	0.1	0.08	0	25.91	29.68	28.64	4.4	5.82	7.37	0.73	0.51	0.57
	gene-LOC108981442	CAD12	Chr3	7.96	6.78	7.2	6.43	6.74	5.09	4.26	3.89	3.98	17.36	17.74	19.4	9.58	14.54	12.84	10.22	7.68	11.76
	gene-LOC108981447	CAD13	Chr3	0.72	0.58	1.08	0.96	0.89	0.82	1.56	1.83	1.33	42.32	43.15	42.84	3.4	4.64	4.2	2.32	3.26	2.42
	gene-LOC108983953	CAD14	Chr3	0	0	0	0	0	0	0	0	0	2.97	1.68	1.75	0.2	0.37	0.1	0.2	0	0.05
	gene-LOC108984726	CAD15	Chr3	0	0	0	0	0	0	0	0	0	0.93	1.39	1.79	0.09	0.07	0.25	0.05	0.03	0.02
	gene-LOC108986027	CAD16	Chr4	0.93	0.94	1.6	1.03	0.79	1.01	3.95	5.66	5.22	209.73	207.28	217.93	2.46	1.59	2.51	3.75	2.88	7.63
	gene-LOC108986335	CAD17	Chr3	0	0	0	0.02	0	0.02	0	0	0	8.15	12.38	8.46	1.27	2.75	2.55	0.63	0.3	0.31
	gene-LOC108993400	CAD18	Chr3	0	0	0	0	0.03	0	0	0	0	3.39	3.6	4.67	0.17	0.67	0.16	0.25	0	0.03
	gene-LOC108995270	CAD19	Chr3	0	0	0	0	0.08	0	0	0	0	2.32	3.63	2.83	0	0.04	0.02	0.05	0	0
	gene-LOC108997730	CAD20	Chr3	0	0	0	0	0	0.05	0	0	0	14.24	14.28	15.25	0.88	1.71	1.7	0.21	0.02	0.14
	gene-LOC108997731	CAD21	Chr3	0	0	0	0	0	0	0	0	0	0.76	1	1.56	0.05	0.19	0.16	0.08	0	0.03
	gene-LOC108997737	CAD22	Chr3	0	0	0	0	0.03	0	0	0	0	1.42	2.2	2.41	0.21	0.23	0.2	0	0.03	0
	gene-LOC109000261	CAD23	Chr3	0	0	0	0	0	0	0	0	0	2.76	3.27	3.41	0.16	0.2	0.2	0	0.05	0.05
	gene-LOC109017099	CAD24	Chr3	0	0	0.03	0	0	0	0.08	0.07	0.05	27.92	32.32	26.6	0.64	0.93	1.02	0.33	0.42	0.2
	gene-LOC109018061	CAD25	Chr3	0	0	0	0	0	0	0	0	0	0.62	0.54	0.33	0.03	0.05	0.08	0.06	0	0
	gene-LOC108996320	CAD26	Chr13	65.86	65.81	63.83	80.08	82.92	79.96	29.55	32.16	35.93	19.84	18.68	20.47	26.82	41.69	45.09	35.4	36.99	34.93
	gene-LOC109003645	CAD27	Chr8	51.91	59.89	58.13	56.4	59.31	54.47	29.81	37.38	44.96	3.82	6.08	4.41	3.77	3.5	3.56	2.07	2.3	3.3
	gene-LOC109014223	CAD28	Chr8	3.45	3.31	4.14	17.93	18.98	17.23	3.99	4.48	7	0.52	0.33	0.07	2.59	3.27	4.44	4.04	3.29	4.11
	gene-LOC108980266	CAD29	Chr3	25.58	25.84	28.82	15.3	10.94	13.45	4.88	2.61	3.58	0	0.03	0.03	7.81	2.44	1.43	0.08	0.08	0.05
	gene-LOC108980268	CAD30	Chr3	0.34	0.16	0.57	1.5	0.97	0.92	0.68	0.41	0.47	0	0	0.14	0.08	0	0.02	0	0	0
	gene-LOC109019471	CAD31	Chr3	55.9	57.27	54.96	61.76	38.89	37.26	18.03	14.62	9.59	1.56	0.82	0.64	40.31	13	8.85	1.15	1.07	1.49
UGT72E	gene-LOC108991235	UGT72E1	Chr7	0.12	0.11	0.06	0.22	0.15	0.15	0.35	0.39	0.75	2.85	2.97	2.54	0.93	0.81	0.76	1.13	0.47	0.67
	gene-LOC108991273	UGT72E2	Chr7	0	0	0	0	0.03	0	0.32	0.31	0.32	0.53	0.61	1.11	0.08	0.17	0.19	0.06	0.08	0.16
	gene-LOC108995305	UGT72E3	Chr7	0.74	0.5	0.42	0.43	0.15	0.26	0.06	0.08	0.3	0	0.19	0.06	0	0	0.03	0	0	0
	gene-LOC118348980	UGT72E4	Chr7	0.69	0.69	0.82	0.34	0.73	0.41	0	0.05	0.05	0.05	0	0.11	0	0.03	0	0	0	0
perid	gene-LOC108979327	perid1	Chr4	0.12	0	0	0.34	0	0	0	0	0.11	7.18	7.59	7.62	0.24	0.27	0.23	0.16	0.26	0.43
	gene-LOC108981686	perid2	Chr5	0.11	0.21	0	0.7	0.77	0.7	0.04	0	0	4.93	1.67	2.33	2.88	3.42	2.51	8.26	6.82	6.77
	gene-LOC108986243	perid3	Chr8	0.18	0.23	0.07	0.31	0.76	0.16	2.4	3.01	2.35	3.52	2.84	3.28	0.57	0.28	0.24	0.11	0	0.13
	gene-LOC108986244	perid4	Chr8	0	0	0	0	0	0	1.35	1.58	1.25	1.33	0.74	0.87	0.04	0	0	0.05	0.05	0.05
	gene-LOC108988550	perid5	Chr12	0	0	0	0	0	0	0	0.07	0	0.49	0.23	0.28	0.18	0.04	0.14	0.2	0	0.19
	gene-LOC108989194	perid6	Chr5	0	0	0.1	2.75	2.3	2.24	0.16	0.15	0.19	108.71	104.18	110.12	9.64	9.32	8.94	1.81	2.63	2.68
	gene-LOC108989409	perid7	Chr13	0.23	0.25	0.08	1.03	0.52	0.48	0.55	0.67	0.33	2.52	2.93	3.43	3.04	4.03	3.39	1.53	1.37	1.66
	gene-LOC108989957	perid8	Chr4	0.28	0.06	0.21	7.33	5.5	5.56	0.49	0.51	1.13	0.84	1.67	1.19	5.15	2.44	2.31	0.18	0.07	0.06
	gene-LOC108991044	perid9	Chr3	0	0	0	0.7	0.66	1.16	0.06	0.44	0.55	0.21	0.21	0.26	0.18	0.43	0.86	0	0.03	0
	gene-LOC108992318	perid10	Chr9	0	0	0	0	0	0	0	0	0	8.46	8.81	9.5	0	0	0	0	0	0
	gene-LOC108993550	perid11	Chr11	0.7	0.62	0.58	0.35	0.09	0.54	0.06	0.03	0	1.42	1.59	0.89	0.19	0.21	0.44	0.06	0.12	0.03
	gene-LOC108996632	perid12	Chr10	0.11	0.03	0.11	0.04	0.15	0.2	0.45	0.7	0.75	82.26	85.14	83.62	13.22	16.66	16.35	3.21	3.57	1.91
	gene-LOC108996920	perid13	Chr14	0.03	0.03	0.06	0.21	0.51	0.28	0	0	0	12.56	14.58	13.47	16.45	17.84	15.12	33.13	23.96	29.54
	gene-LOC108996989	perid14	Chr14	2.82	2.86	2.12	1.76	1.99	2.12	2.91	3.87	2.92	62.93	66.73	58.55	6.61	8.96	6.8	16.55	9.95	14.98
	gene-LOC108997027	perid15	Chr10	1.44	1.92	1.42	8.24	6.06	5.25	12.35	15.14	16.42	29.38	27.2	30.94	0.99	1.16	0.81	0.74	0.7	2.18
	gene-LOC109001633	perid16	Chr14	0	0	0	0	0	0	0.23	0.22	0	1.16	1.13	1.08	0	0.21	0	0	0	0
	gene-LOC109001634	perid17	Chr14	0	0.04	0	0	0	0	0.08	0.11	0	0.96	1.24	0.47	0	0	0	0	0	0
	gene-LOC109004171	perid18	Chr7	7.27	6.73	5.99	34.8	29.84	30.35	13.47	15.78	17.06	76.39	79.79	75.82	9.21	12.5	13.75	46.81	25.35	31.59
	gene-LOC109004411	perid19	Chr3	0.11	0.4	0.37	0.67	1.03	0.83	0.27	0.39	0.6	1.33	1.08	1.73	0.42	0.44	0.95	0.55	0.24	0.03
	gene-LOC109005636	perid20	Chr1	0.32	0.48	0.53	1.17	1.75	0.67	2.36	3.66	3.34	9.37	7.42	10.05	0.18	0.25	0.34	0.32	0.69	0.7
	gene-LOC109006235	perid21	Chr1	6.33	6.87	7.45	21.09	22.39	18.61	8.54	6.28	7.81	13.68	12.58	15.19	7.77	10.1	9.68	8.02	8.46	8.55
	gene-LOC109006470	perid22	Chr13	0	0	0	0	0	0	0.05	0.04	0.05	43.22	34.32	43.27	0.79	1.12	0.42	0.84	0.19	0.73
	gene-LOC109006744	perid23	Chr13	0	0	0	0	0	0	0.14	0.14	0.05	51.28	52.25	48.93	0.18	0.31	0.26	0.25	0.05	0
	gene-LOC109006824	perid24	Chr13	0	0	0	0	0	0	0.41	0.22	0.4	67.95	72.76	74.22	0.13	0.17	0.21	0	0	0
	gene-LOC109006832	perid25	Chr13	0	0	0	0	0	0.08	0.08	0.08	0.04	69.84	73.31	73.78	0.41	0.83	0.42	0.09	0.09	0
	gene-LOC109007091	perid26	Chr13	0.49	0.23	0.68	3.86	3.89	2.27	9.14	9.65	11.41	112.42	112.83	117.68	0.31	0.61	0.54	0.39	0.64	0.75
	gene-LOC109007092	perid27	Chr13	0.18	0.07	0.04	5.34	5.44	3.8	11.96	13.95	14.81	78.42	78.47	75.98	0.85	1.76	1.59	0.64	0.44	1.21
	gene-LOC109007093	perid28	Chr13	0	0	0	0.08	0.2	0.28	0	0.07	0	2.94	2.2	3.89	0	0.03	0.07	0.04	0	0
	gene-LOC109007603	perid29	Chr16	0	0	0	0	0	0	0	0	0	0	0.2	0.1	0	0	0	0	0.1	0
	gene-LOC109008841	perid30	Chr15	0.04	0	0	3.52	2.22	2.52	0	0	0	2.43	2.2	1.97	0.18	0.14	0.21	0.04	0.08	0.19
	gene-LOC109010267	perid31	Chr15	5.16	6.99	6.39	19.3	21.51	18.59	8.39	9.93	8.68	208.76	211.63	210.7	4.87	3.63	4.51	83.82	69.87	76.85
	gene-LOC109010773	perid32	Chr7	0.04	0	0	0.14	0.11	0.13	0	0.17	0	0.1	0.38	0.25	0.1	0.06	0.06	0	0	0
	gene-LOC109011145	perid33	Chr1	2.99	2.44	2.37	4.31	4.18	2.94	2.5	2.22	2.51	5.88	5.54	5.92	3.94	4.39	5.49	5.94	5.08	5.87
	gene-LOC109020930	perid34	Chr5	0.07	0.33	0.04	15.69	10.79	9	0.44	0.23	0.23	185.9	179.7	176.78	11.55	10.99	16.54	7.26	10.52	8.38
	gene-LOC109021383	perid35	Chr8	0.04	0.2	0.04	0.21	0.18	0.15	2.04	3.28	4.08	1.85	0.86	2.21	0	0.08	0	0.74	0.29	1.13
	gene-LOC109021385	perid36	Chr8	0	0	0	0.35	0.04	0.1	1.12	1.51	1.15	2.24	2.18	2.48	0.16	0	0.03	0.29	0.14	0.71
	gene-LOC109001164	perid37	Chr7	216.98	222.17	211.54	113.35	110.17	121.65	206.12	181.37	194.12	474.11	462.52	473.49	984.69	765.1	718.85	455.82	534.21	429.34
	gene-LOC108979790	perid38	Chr7	1.63	1.52	0.99	3.35	2.51	2.76	2.07	2.14	1.85	0	0.1	0	0.1	0.03	0.19	0.51	0.66	0.67
	gene-LOC108982099	perid39	Chr4	875.93	884.57	891.72	726.88	662.31	684.66	1581.3	1595.15	1413.1	168.93	167.51	163.55	496.09	355.84	311.21	781.04	851.23	753.95
	gene-LOC108982758	perid40	Chr13	0.36	0.83	0.5	0.04	0.09	0.12	0.17	0.08	0.37	0	0	0	0	0	0	0.09	0.08	0.21
	gene-LOC108991316	perid41	Chr11	0.15	0.34	0.33	0.04	0.15	0.19	0	0	0.1	0	0	0	0	0	0	0	0	0
	gene-LOC108991945	perid42	Chr7	1.03	1.13	0.58	0.63	0.54	0.88	0.28	0.45	1.02	0.28	0.04	0.15	0	0	0	0.11	0	0.25
	gene-LOC109000934	perid43	Chr4	0.38	0.64	0.48	0.67	0.35	0.92	0.79	0.68	0.67	0.12	0	0.03	0.03	0	0	0	0.06	0.06
	gene-LOC109005199	perid44	Chr11	0.66	0.83	0.63	0.84	0.85	0.5	1.51	1.65	1.44	0.08	0.11	0.09	0.27	0.16	0.2	0.39	0.4	0.86
	gene-LOC109005406	perid45	Chr6	39.73	38.13	40.78	50.23	46.47	46.16	171.83	151.43	142.64	0.78	0.66	0.65	2.36	3.23	3.31	4.34	3.24	2.57
	gene-LOC109009576	perid46	Chr11	4.23	4.92	4.28	12.95	15.51	13.69	0.5	0.84	0.94	0.94	1.74	1.41	0.58	0.81	1.03	0.48	0.35	0.84
	gene-LOC109013790	perid47	Chr8	0.68	0.7	0.42	2.72	2.46	1.94	1.24	1.3	1.09	0	0.04	0.07	0.03	0	0.13	0.19	0.07	0.17

## Sheet: TableS10
Table S10 Primers for the qRT-PCR experiment.
Gene name	Forward or reverse primer	Primer Sequence
gene-LOC108996955	Forward	GGATCGTCCTAAGGAAGCGG
gene-LOC108996955	Reverse	CAAAGGGTCGTCCAAGCTCT
gene-LOC109006566	Forward	TTTGTGGGTTGCTCAGGAGG
gene-LOC109006566	Reverse	TTGCAAGCAAAACTCGGCTC
gene-LOC109022180	Forward	ACGCTCAAAGCTCCCAGTAC
gene-LOC109022180	Reverse	GGTGACGAAGCCATGACAGA
gene-LOC108994850	Forward	AAGGGGGCGATTCTTGACTG
gene-LOC108994850	Reverse	GGCCACTTGCTCTCATTCCT
gene-LOC109008126	Forward	GTGAGGTTCCGGTGTTTTGC
gene-LOC109008126	Reverse	CAACTCCGAGTTCGACACGA
gene-LOC108982375	Forward	GAAGGTGGACTAGCGATCGG
gene-LOC108982375	Reverse	GCAGTGGGTCGAAGAAAGGA
gene-LOC109004593	Forward	TGCCTTGAAGGGATGCTCTG
gene-LOC109004593	Reverse	GCACACGCTTCCAACACATT
gene-LOC108982339	Forward	AAATCTCCCTCACGCTGCAA
gene-LOC108982339	Reverse	GGATTCAACTCCCGGAGCAA
gene-LOC108981442	Forward	TGGCGCTGACAATGTTGTTG
gene-LOC108981442	Reverse	TCCCCCACCTCTAATAGCCC
